# Supplementary material for: Key Hub and Bottleneck Genes Differentiate the Macrophage Response to Virulent and Attenuated Mycobacterium bovis
Source: Front Immunol. 2014 Oct 1;5:422. doi: 10.3389/fimmu.2014.00422 (PMC4181336; doi:10.3389/fimmu.2014.00422)
Supplement: Supplementary file 1 [file Presentation1.ZIP]

Archive with 7 entries (7 files):
- Supp Table 1.DOCX
- Supp Table 2.XLSX
- Supp Table 3.XLSX
- Supp Table 4.XLSX
- Supp Table 5.DOCX
- Supp Figures.PDF
- Supp Material & captions.DOCX
