# Supplementary material for: Key Hub and Bottleneck Genes Differentiate the Macrophage Response to Virulent and Attenuated Mycobacterium bovis
Source: Front Immunol. 2014 Oct 1;5:422. doi: 10.3389/fimmu.2014.00422 (PMC4181336; doi:10.3389/fimmu.2014.00422)
Supplement: Supplementary file 1 [file Presentation1.ZIP › Supp Table 2.XLSX]

## Sheet: Sheet1
Table S2: DE genes detected between a paired comparison of virulent M. bovis versus attenuated BCG MDM infections at 2 h post infection, after filtering for an adjusted P-value of ≤ 0.01.
Gene Symbol	Gene Name	Log2 fold-change in expression (2 h M. bovis MDM-2 h BCG MDM)	P-value	Adjusted P-value	Affymetrix® GeneChip® Bovine Genome Array probe ID
CSF2	colony stimulating factor 2 (granulocyte-macrophage)	3.40598	1.78e-17	1.11e-13	Bt.509.1.S1_at
TNFAIP6	tumor necrosis factor, alpha-induced protein 6	2.84891	2.15e-10	8.92e-08	Bt.958.1.A1_at
CCL20	chemokine (C-C motif) ligand 20	2.84669	1.75e-10	8.06e-08	Bt.9560.1.S1_at
CSF3	colony stimulating factor 3 (granulocyte)	2.56023	4.41e-11	2.87e-08	Bt.4660.1.S1_at
SLAMF1	signaling lymphocytic activation molecule family member 1	2.50171	4.77e-13	5.74e-10	Bt.8547.1.S1_at
TNFAIP6	tumor necrosis factor, alpha-induced protein 6	2.49119	9.68e-12	8.6e-09	Bt.958.2.S1_at
CK773598	Accession CK773598	2.44697	1.3e-08	2.16e-06	Bt.24940.1.A1_at
IL12B	interleukin 12B (natural killer cell stimulatory factor 2, cytotoxic lymphocyte maturation factor 2, p40)	2.39499	9.83e-15	3.06e-11	Bt.523.1.S1_at
PTX3	pentraxin-related gene, rapidly induced by IL-1 beta	2.37253	4.42e-07	3.44e-05	Bt.10398.1.S1_at
MRM1	mitochondrial rRNA methyltransferase 1 homolog (S. cerevisiae)	2.28545	5.68e-08	6.85e-06	Bt.19462.1.A1_at
CCL5	chemokine (C-C motif) ligand 5	2.09428	2.71e-07	2.38e-05	Bt.552.1.S1_at
CK975559	Accession CK975559	2.00244	2.85e-11	2.09e-08	Bt.29514.1.A1_at
CB456533	Accession CB456533	1.93703	1.08e-20	1.35e-16	Bt.12554.1.S1_at
SAA3	serum amyloid A 3	1.92111	5.07e-13	5.74e-10	Bt.22322.1.S1_at
RND1	Rho family GTPase 1	1.88196	1.53e-11	1.27e-08	Bt.3774.1.A1_at
CFB	complement factor B	1.86555	3.93e-08	5.43e-06	Bt.13542.1.S1_at
LOXL4	lysyl oxidase-like 4	1.80553	8.06e-10	2.57e-07	Bt.12297.1.S1_at
EDN1	endothelin 1	1.79508	3.39e-07	2.77e-05	Bt.4398.1.S1_at
GYPC	glycophorin C (Gerbich blood group)	1.77381	1.66e-08	2.65e-06	Bt.11221.1.S1_at
TFPI2	tissue factor pathway inhibitor 2	1.74853	3.75e-06	0.000186416	Bt.2017.1.S1_at
HEBP2	heme binding protein 2	1.74395	2.02e-13	3.14e-10	Bt.13247.1.S1_at
FAM107B	family with sequence similarity 107, member B	1.71081	3.05e-06	0.000156687	Bt.16370.1.S1_at
SELP	selectin P	1.70307	1.04e-10	5.15e-08	Bt.4342.1.S1_at
MT2A	metallothionein 2A	1.68298	8.25e-06	0.000350598	Bt.2529.1.S1_at
CLDN1	claudin 1	1.65598	2.47e-09	5.93e-07	Bt.24343.2.S1_at
F3	coagulation factor III (thromboplastin, tissue factor)	1.60697	8.18e-07	5.53e-05	Bt.4106.1.S1_at
SAA3	serum amyloid A 3	1.58242	0.000177272	0.00406092	Bt.278.1.S1_at
RHOC	ras homolog gene family, member C	1.57914	7.79e-10	2.55e-07	Bt.22455.1.S1_at
LOC529195	similar to Mediterranean fever protein	1.57125	1.53e-05	0.000579774	Bt.18827.1.A1_at
CD33	CD33 molecule	1.56906	0.000421339	0.00793147	Bt.26763.1.A1_at
MMP1	matrix metallopeptidase 1 (interstitial collagenase)	1.56421	2.96e-06	0.000153523	Bt.72.1.S1_at
ANKRD33B	ankyrin repeat domain 33B	1.5447	6.64e-14	1.38e-10	Bt.17309.1.S1_at
GCH1	GTP cyclohydrolase 1	1.47219	2.53e-09	5.93e-07	Bt.13878.1.S1_at
TOB1	similar to Protein Tob1 (Transducer of erbB-2 1)	1.46966	4.62e-11	2.87e-08	Bt.27061.1.S1_at
P2RY13	purinergic receptor P2Y, G-protein coupled, 13	1.45495	7.57e-06	0.000329275	Bt.19405.1.A1_at
BNBD10	beta-defensin 10	1.44972	8.49e-06	0.000355773	Bt.26980.1.S1_at
CK773833	Accession CK773833	1.43924	5.75e-05	0.00169709	Bt.25812.1.A1_at
INHBA	inhibin, beta A	1.43231	8.84e-12	8.46e-09	Bt.12760.1.S1_at
AATK	apoptosis-associated tyrosine kinase	1.40295	4.24e-08	5.54e-06	Bt.8137.1.S2_at
CB458376	Accession CB458376	1.39809	1.22e-07	1.26e-05	Bt.19272.1.A1_at
TIFA	TRAF-interacting protein with forkhead-associated domain	1.38751	4.54e-07	3.49e-05	Bt.29044.1.S1_at
RYBP	RING1 and YY1 binding protein	1.34697	2.55e-10	1.02e-07	Bt.20494.1.S1_at
CK773270	Accession CK773270	1.34477	2.43e-09	5.93e-07	Bt.23555.2.S1_at
CLDN1	claudin 1	1.34044	5.48e-06	0.000257012	Bt.24343.1.A1_at
NFATC1	Nuclear factor of activated T-cells, cytoplasmic, calcineurin-dependent 1	1.33504	5.7e-11	3.1e-08	Bt.26630.1.S1_at
CK730252	Accession CK730252	1.33254	1.9e-08	2.92e-06	Bt.25169.1.A1_at
NFKBIZ	nuclear factor of kappa light polypeptide gene enhancer in B-cells inhibitor, zeta	1.30898	4.61e-11	2.87e-08	Bt.23207.1.A1_s_at
PTGS2	Prostaglandin-endoperoxide synthase 2 (prostaglandin G/H synthase and cyclooxygenase)	1.28575	9.46e-08	1.05e-05	Bt.16478.1.A1_at
CD69	CD69 molecule	1.27338	4.76e-07	3.59e-05	Bt.8544.1.S1_at
COL13A1	collagen, type XIII, alpha 1	1.24711	5.21e-09	1.03e-06	Bt.23555.1.S1_at
AATK	apoptosis-associated tyrosine kinase	1.23269	0.000249806	0.00535748	Bt.24600.1.S1_at
CK848034	Accession CK848034	1.22909	4.48e-06	0.000218741	Bt.27680.1.S1_at
AXIN2	axin 2	1.2279	4.24e-14	1.06e-10	Bt.4412.1.S1_at
CFLAR	CASP8 and FADD-like apoptosis regulator	1.20232	1.09e-08	1.89e-06	Bt.18643.2.S1_at
CB531797	Accession CB531797	1.20106	6.16e-11	3.2e-08	Bt.19724.1.A1_at
CYR61	cysteine-rich, angiogenic inducer, 61	1.19287	1.81e-06	0.000104853	Bt.22000.1.A1_at
MAPK13	mitogen-activated protein kinase 13	1.18467	6.68e-05	0.00191038	Bt.800.1.S1_at
ANKRD33B	ankyrin repeat domain 33B	1.16181	1.95e-16	8.08e-13	Bt.17309.2.A1_at
H19	H19, imprinted maternally expressed transcript (non-protein coding)	1.15647	5.74e-11	3.1e-08	Bt.5348.1.S1_at
DIXDC1	DIX domain containing 1	1.14379	8.8e-06	0.000365015	Bt.1433.1.S1_at
PTPN1	protein tyrosine phosphatase, non-receptor type 1	1.13536	8.36e-08	9.54e-06	Bt.9542.1.S1_at
RYBP	RING1 and YY1 binding protein	1.13112	1.59e-09	4.31e-07	Bt.20681.1.A1_at
GEM	GTP binding protein overexpressed in skeletal muscle	1.12814	0.000110402	0.0028199	Bt.28062.1.S1_at
N4BP1	similar to Nedd4 binding protein 1	1.12737	9.85e-09	1.73e-06	Bt.20548.1.S1_at
GRASP	GRP1 (general receptor for phosphoinositides 1)-associated scaffold protein	1.1113	9.26e-10	2.81e-07	Bt.27470.1.A1_at
MAFF	v-maf musculoaponeurotic fibrosarcoma oncogene homolog F (avian)	1.10515	3.34e-07	2.77e-05	Bt.7142.2.S1_a_at
CISH	cytokine inducible SH2-containing protein	1.0977	6.89e-06	0.000306825	Bt.4321.1.S1_at
MT1E	Metallothionein 1E	1.09756	1.62e-06	9.53e-05	Bt.14200.1.A1_at
IL15	interleukin 15	1.08955	3.3e-05	0.00108041	Bt.522.1.S1_at
AW430024	Accession AW430024	1.08413	9.68e-05	0.00257222	Bt.20605.2.S1_at
NFKBID	nuclear factor of kappa light polypeptide gene enhancer in B-cells inhibitor, delta	1.06861	1.28e-06	8.02e-05	Bt.10867.1.S1_at
PLEK	pleckstrin	1.03114	7.45e-05	0.00209647	Bt.15713.2.S1_at
BE755851	Accession BE755851	1.02731	2.85e-06	0.000149008	Bt.19214.1.S1_at
BF073015	Accession BF073015	1.01849	1.34e-09	3.78e-07	Bt.5604.2.S1_at
MYBPH	myosin binding protein H	1.01823	4.92e-08	6e-06	Bt.1068.1.A1_at
NR4A1	nuclear receptor subfamily 4, group A, member 1	1.01415	8.32e-05	0.0022884	Bt.23373.1.S1_at
AU018091_Mmu	expressed sequence AU018091	1.01254	0.000390001	0.00747491	Bt.6372.1.A1_at
LOC407195	similar to alpha-tubulin	0.999437	0.00040329	0.00768592	Bt.28456.1.S1_at
GPR132	G protein-coupled receptor 132	0.989706	5.83e-06	0.000268538	Bt.20357.2.A1_at
BE721997	Accession BE721997	0.985635	4.74e-08	5.88e-06	Bt.19225.1.S1_at
LGR4	leucine-rich repeat-containing G protein-coupled receptor 4	0.978418	5.9e-09	1.12e-06	Bt.17263.1.S1_at
CK973132	Accession CK973132	0.967994	3.49e-09	7.61e-07	Bt.29470.1.S1_at
PLK2	polo-like kinase 2 (Drosophila)	0.96228	5.31e-05	0.00159021	Bt.10259.1.A1_at
MOBKL2C	MOB1, Mps One Binder kinase activator-like 2C (yeast)	0.961845	3.67e-08	5.19e-06	Bt.21903.1.S1_at
NYREN18	NEDD8 ultimate buster-1	0.948472	7.94e-07	5.46e-05	Bt.12732.1.S1_at
TRIP10	thyroid hormone receptor interactor 10	0.946595	1.57e-05	0.000588676	Bt.1323.1.S1_at
UPB1	Ureidopropionase, beta	0.938915	2.23e-06	0.000123247	Bt.19006.2.A1_at
SLC39A2	solute carrier family 39 (zinc transporter), member 2	0.936438	0.000106011	0.00273016	Bt.1369.1.S1_at
CB430996	Accession CB430996	0.936251	4.97e-05	0.00151028	Bt.17488.1.A1_at
AF348449	Accession AF348449	0.929146	3.89e-09	8.21e-07	Bt.8678.1.A1_at
TIMP1	TIMP metallopeptidase inhibitor 1	0.904023	1.56e-05	0.000587478	Bt.632.1.S1_at
TIMP1	TIMP metallopeptidase inhibitor 1	0.89649	1.73e-05	0.000636583	Bt.632.1.S1_s_at
CCRN4L	CCR4 carbon catabolite repression 4-like (S. cerevisiae)	0.888534	4.31e-08	5.54e-06	Bt.27843.1.S1_at
MAFF	v-maf musculoaponeurotic fibrosarcoma oncogene homolog F (avian)	0.87184	2.48e-05	0.00085397	Bt.7142.1.S1_at
LOC100140276	similar to jumonji domain containing 3	0.86332	2.04e-10	8.76e-08	Bt.9129.1.S1_at
TIMP1	TIMP metallopeptidase inhibitor 1	0.861255	1.94e-05	0.000694404	Bt.27976.1.S1_at
LIG4	ligase IV, DNA, ATP-dependent	0.859011	1.74e-07	1.72e-05	Bt.7959.1.A1_at
FOSL1	FOS-like antigen 1	0.849687	0.000408316	0.00776613	Bt.17885.1.A1_at
PTGS2	Prostaglandin-endoperoxide synthase 2 (prostaglandin G/H synthase and cyclooxygenase)	0.849126	6.81e-08	8.02e-06	Bt.17575.1.A1_at
CA8	Carbonic anhydrase VIII	0.848849	5.4e-05	0.00160596	Bt.22726.1.A1_at
ATF3	activating transcription factor 3	0.847741	0.000124811	0.00309886	Bt.18533.1.S1_at
LOC100140997	hypothetical protein LOC100140997	0.840973	4.97e-06	0.000239287	Bt.18946.1.A1_at
NFKB2	nuclear factor of kappa light polypeptide gene enhancer in B-cells 2 (p49/p100)	0.839385	0.000275108	0.00574173	Bt.20288.1.S1_at
CD40	CD40 molecule, TNF receptor superfamily member 5	0.839317	0.000246641	0.0053079	Bt.13130.1.S1_at
KLF5	Kruppel-like factor 5 (intestinal)	0.839236	0.000132825	0.00324598	Bt.15802.2.S1_at
CDKN1A	cyclin-dependent kinase inhibitor 1A (p21, Cip1)	0.83168	9.89e-05	0.00260612	Bt.2749.1.S1_at
C1orf38_Hsa	chromosome 1 open reading frame 38	0.827467	0.000411996	0.00782415	Bt.22179.1.S1_at
ZC3H12A	zinc finger CCCH-type containing 12A	0.826776	2.59e-06	0.00013846	Bt.8745.1.S1_at
CB443368	Accession CB443368	0.82392	7.27e-06	0.000320205	Bt.18355.1.A1_at
ARHGAP5	Rho GTPase activating protein 5	0.817624	5.52e-09	1.07e-06	Bt.29288.1.A1_at
IER2	immediate early response 2	0.813833	6.57e-07	4.69e-05	Bt.22194.1.S1_at
MSC	musculin (activated B-cell factor-1)	0.811824	1.09e-12	1.13e-09	Bt.26272.1.S1_at
RASSF4	Ras association (RalGDS/AF-6) domain family member 4	0.811768	0.000110015	0.00281581	Bt.4509.2.S1_at
RND3	Rho family GTPase 3	0.811262	2.27e-07	2.06e-05	Bt.1546.1.S1_at
CB419220	Accession CB419220	0.810542	9.92e-07	6.53e-05	Bt.20736.1.S1_at
SERPINB1	serpin peptidase inhibitor, clade B (ovalbumin), member 1	0.810299	3.68e-06	0.000183684	Bt.27909.1.S1_at
RASSF4	Ras association (RalGDS/AF-6) domain family member 4	0.808486	0.000352348	0.00696798	Bt.20161.1.S1_at
CK849639	Accession CK849639	0.808038	9.11e-05	0.00246321	Bt.4509.1.S1_at
CB464689	Accession CB464689	0.806696	2.46e-07	2.19e-05	Bt.21841.2.A1_at
PLEK	pleckstrin	0.80366	0.00015878	0.00371253	Bt.15713.1.A1_at
CAMK2N1	Calcium/calmodulin-dependent protein kinase II inhibitor 1	0.788869	2.26e-06	0.000124608	Bt.16230.1.S1_at
CB468085	Accession CB468085	0.788266	1.32e-05	0.000515778	Bt.17041.1.A1_at
CB534665	Accession CB534665	0.775348	2e-07	1.92e-05	Bt.18036.1.A1_at
CB436518	Accession CB436518	0.771961	2.75e-07	2.39e-05	Bt.17286.1.A1_at
ARHGAP5	Rho GTPase activating protein 5	0.771549	4.13e-08	5.52e-06	Bt.14075.1.S1_at
ZBTB10	zinc finger and BTB domain containing 10	0.76742	2.61e-07	2.3e-05	Bt.18894.1.A1_at
LBH	limb bud and heart development homolog (mouse)	0.76301	1.31e-07	1.34e-05	Bt.17942.1.S1_at
NFKBIE	nuclear factor of kappa light polypeptide gene enhancer in B-cells inhibitor, epsilon	0.757449	6.91e-06	0.000306825	Bt.1536.3.S1_at
TRAF1	TNF receptor-associated factor 1	0.7534	4.14e-05	0.0013004	Bt.9083.1.S1_at
PTPN1	Protein tyrosine phosphatase, non-receptor type 1	0.748623	1.03e-09	3.06e-07	Bt.9542.2.S1_at
BATF	basic leucine zipper transcription factor, ATF-like	0.748236	0.000433319	0.00811754	Bt.9265.2.S1_at
RGS16	regulator of G-protein signaling 16	0.742156	1.89e-05	0.000681839	Bt.26612.1.S1_at
NFKBIE	nuclear factor of kappa light polypeptide gene enhancer in B-cells inhibitor, epsilon	0.742136	1.61e-05	0.000600751	Bt.1536.2.S1_a_at
C16orf74_Hsa	chromosome 16 open reading frame 74	0.738029	0.000148342	0.00354851	Bt.22437.1.S1_at
RASSF5	Ras association (RalGDS/AF-6) domain family member 5	0.737254	7.28e-06	0.000320205	Bt.22323.2.S1_at
AW416990	Accession AW416990	0.736877	3.44e-10	1.34e-07	Bt.1233.1.S1_at
BE755394	Accession BE755394	0.73365	7.85e-06	0.000340189	Bt.2318.2.S1_at
NFKBIE	nuclear factor of kappa light polypeptide gene enhancer in B-cells inhibitor, epsilon	0.728688	3.3e-07	2.75e-05	Bt.1536.2.S1_at
TNIP1	TNFAIP3 interacting protein 1	0.725372	4.31e-05	0.00133737	Bt.5432.1.S1_at
TNIP1	TNFAIP3 interacting protein 1	0.725041	1.29e-06	8.04e-05	Bt.5432.2.S1_at
CB431581	Accession CB431581	0.722295	1.08e-05	0.000435175	Bt.14314.1.S1_at
TNIP1	TNFAIP3 interacting protein 1	0.718689	1.15e-06	7.47e-05	Bt.5432.3.S1_at
SPRED1	sprouty-related, EVH1 domain containing 1	0.718605	9.88e-08	1.08e-05	Bt.23265.1.S1_at
SPTY2D1	SPT2, Suppressor of Ty, domain containing 1 (S. cerevisiae)	0.717205	1.26e-06	7.99e-05	Bt.28539.1.S1_at
SLC2A6	solute carrier family 2 (facilitated glucose transporter), member 6	0.714923	0.000264975	0.0055907	Bt.25025.1.S1_at
FZD4	Frizzled homolog 4 (Drosophila)	0.701218	4.08e-05	0.00128509	Bt.1739.1.S1_at
BE722116	Accession BE722116	0.701048	9.09e-06	0.000375714	Bt.22141.2.S1_at
GPX3	glutathione peroxidase 3 (plasma)	0.70012	2.97e-09	6.71e-07	Bt.12916.1.S1_at
DNMBP	dynamin binding protein	0.693948	1.49e-07	1.5e-05	Bt.12081.1.S1_at
CK847032	Accession CK847032	0.692549	0.000211879	0.00470636	Bt.9570.1.S1_at
TMEM185A	transmembrane protein 185A	0.691983	1.04e-07	1.11e-05	Bt.24898.1.S1_at
ARID5A	AT rich interactive domain 5A (MRF1-like)	0.688582	0.00015392	0.00365792	Bt.744.1.S1_at
JUP	Junction plakoglobin	0.686437	1.74e-06	0.000101639	Bt.22141.1.S1_at
CDO1	cysteine dioxygenase, type I	0.676261	4.57e-06	0.000221128	Bt.2723.1.A1_at
DLC1	deleted in liver cancer 1	0.676068	0.000231411	0.00506782	Bt.24236.1.S1_at
GPR132	G protein-coupled receptor 132	0.67367	8.43e-06	0.000354231	Bt.20357.1.S1_at
CK983156	Accession CK983156	0.662865	0.000344899	0.00687531	Bt.10232.1.A1_at
LOC531674	similar to Zinc finger protein 41	0.659901	8.27e-09	1.51e-06	Bt.25244.1.A1_at
CK849256	Accession CK849256	0.656974	6.73e-05	0.00191868	Bt.27757.1.S1_at
CDC37L1	cell division cycle 37 homolog (S. cerevisiae)-like 1	0.655573	5.21e-06	0.000248388	Bt.9516.1.S1_at
CB419034	Accession CB419034	0.651666	2.19e-07	2.02e-05	Bt.21202.1.S1_at
CCNYL1	Cyclin Y-like 1	0.650222	1.14e-07	1.2e-05	Bt.29953.2.S1_at
NFYA	Nuclear transcription factor Y, alpha	0.641425	4.12e-07	3.23e-05	Bt.25799.1.A1_at
RCAN1	regulator of calcineurin 1	0.640071	5.08e-05	0.00153491	Bt.6377.1.S1_at
NFKBIB	nuclear factor of kappa light polypeptide gene enhancer in B-cells inhibitor, beta	0.637955	0.000351265	0.00696012	Bt.20178.1.S1_at
CK964062	Accession CK964062	0.633976	3.65e-05	0.00117055	Bt.25399.1.S1_at
CDGAP_Hsa	Cdc42 GTPase-activating protein	0.633016	0.000241765	0.00523011	Bt.19281.1.A1_at
CB427033	Accession CB427033	0.621928	1.29e-05	0.000508423	Bt.22215.2.A1_at
PARP11	poly (ADP-ribose) polymerase family, member 11	0.621573	3.04e-05	0.00100954	Bt.8984.1.S1_at
IER2	immediate early response 2	0.618799	7.9e-09	1.47e-06	Bt.22194.2.S1_at
RHOF	ras homolog gene family, member F (in filopodia)	0.607781	3.17e-05	0.00103969	Bt.12561.1.S1_at
BM105999	Accession BM105999	0.603079	6.36e-06	0.000285691	Bt.14032.1.S1_at
MYBPH	myosin binding protein H	0.601246	1.38e-05	0.000531722	Bt.1068.2.S1_at
PCP4L1	Purkinje cell protein 4 like 1	0.599204	0.000536346	0.00958819	Bt.5420.1.A1_a_at
ICAM1	intercellular adhesion molecule 1	0.597892	2.62e-06	0.00013926	Bt.5372.1.S1_at
GTF2B	general transcription factor IIB	0.596947	4.02e-05	0.0012723	Bt.5540.1.S1_a_at
CK952663	Accession CK952663	0.59502	1.44e-06	8.75e-05	Bt.18643.1.A1_a_at
INTS6	integrator complex subunit 6	0.590501	1.43e-08	2.33e-06	Bt.8149.2.S1_at
CB167904	Accession CB167904	0.589524	9.24e-05	0.00248303	Bt.13967.1.A1_at
INTS6	integrator complex subunit 6	0.587095	1.64e-08	2.65e-06	Bt.8149.1.A1_at
CH25H	cholesterol 25-hydroxylase	0.585631	0.000540624	0.00962063	Bt.1052.1.A1_at
CB427981	Accession CB427981	0.575163	0.000421473	0.00793147	Bt.21373.2.A1_at
CA5B	carbonic anhydrase VB, mitochondrial	0.571548	0.00010213	0.00264666	Bt.26040.1.A1_at
XKR8	XK, Kell blood group complex subunit-related family, member 8	0.569422	0.000236696	0.00515149	Bt.24355.1.A1_at
SNX11	sorting nexin 11	0.564591	2.36e-07	2.12e-05	Bt.26075.1.S1_at
SAMSN1	SAM domain, SH3 domain and nuclear localization signals 1	0.563822	5.38e-05	0.0016047	Bt.28225.2.S1_at
AV602975	Accession AV602975	0.560581	7.67e-07	5.39e-05	Bt.8885.2.A1_at
PNRC1	proline-rich nuclear receptor coactivator 1	0.557904	0.00037248	0.00723951	Bt.13991.2.S1_a_at
ITPRIP	inositol 1,4,5-triphosphate receptor interacting protein	0.556145	0.000105104	0.00271806	Bt.26784.1.S1_at
BE481022	Accession BE481022	0.554765	4.99e-05	0.0015145	Bt.21373.1.S1_at
RASSF5	Ras association (RalGDS/AF-6) domain family member 5	0.552184	3.85e-05	0.00122341	Bt.22323.1.A1_a_at
TWISTNB	TWIST neighbor	0.55217	2.15e-06	0.000120523	Bt.13392.1.S1_at
MYLIP	myosin regulatory light chain interacting protein	0.550853	8.14e-05	0.00225313	Bt.6814.2.S1_at
TRAF3	TNF receptor-associated factor 3	0.54841	3.15e-05	0.00103519	Bt.18290.1.A1_at
IFRD1	interferon-related developmental regulator 1	0.546035	4.69e-05	0.00144068	Bt.14054.2.S1_at
PRDM1	PR domain containing 1, with ZNF domain	0.540875	0.000140691	0.00340478	Bt.21482.2.S1_at
RYBP	RING1 and YY1 binding protein	0.539486	3.64e-06	0.00018274	Bt.13833.1.S1_at
NFKB1	nuclear factor of kappa light polypeptide gene enhancer in B-cells 1	0.538518	9.49e-05	0.0025332	Bt.9309.1.A1_at
C16H1ORF55	chromosome 1 open reading frame 55 ortholog	0.537106	2.25e-08	3.41e-06	Bt.2391.1.S1_at
CK964325	Accession CK964325	0.535326	2.78e-05	0.000943017	Bt.17444.1.S1_at
PRDM1	PR domain containing 1, with ZNF domain	0.53081	0.000297805	0.00610429	Bt.21482.3.A1_at
CB460046	Accession CB460046	0.530428	8.23e-06	0.000350598	Bt.19248.1.A1_at
DENND5A	DENN/MADD domain containing 5A	0.523837	5.84e-10	1.98e-07	Bt.5406.1.S1_at
GADD45B	growth arrest and DNA-damage-inducible, beta	0.522689	2.06e-05	0.000726033	Bt.4371.1.S1_at
RRAS2	Related RAS viral (r-ras) oncogene homolog 2	0.521377	4.98e-06	0.000239287	Bt.3504.1.S1_at
CK834854	Accession CK834854	0.517899	7.03e-06	0.000311319	Bt.16240.1.A1_at
SLC1A2	solute carrier family 1 (glial high affinity glutamate transporter), member 2	0.517364	2.82e-06	0.000147799	Bt.16310.1.A1_at
PRPF40B	PRP40 pre-mRNA processing factor 40 homolog B (S. cerevisiae)	0.516638	3.01e-05	0.00100447	Bt.5455.1.S1_at
RGS16	regulator of G-protein signaling 16	0.515789	5.68e-07	4.21e-05	Bt.4133.1.S1_at
CXCL3	Chemokine (C-X-C motif) ligand 3	0.515306	2.07e-05	0.000728073	Bt.16321.1.A1_at
IL1R1	interleukin 1 receptor, type I	0.514304	0.000295381	0.00607313	Bt.24073.1.S1_at
CK952663	Accession CK952663	0.507528	5.97e-07	4.37e-05	Bt.18643.1.A1_at
DPH3	DPH3, KTI11 homolog (S. cerevisiae)	0.506101	5.78e-05	0.00169709	Bt.6145.1.S1_at
NUFIP1	nuclear fragile X mental retardation protein interacting protein 1	0.502082	9.85e-08	1.08e-05	Bt.27258.1.S1_at
CREB1	cAMP responsive element binding protein 1	0.501908	0.00012577	0.00311643	Bt.4183.1.S1_at
RASA2	RAS p21 protein activator 2	0.501656	6.48e-05	0.00187159	Bt.21170.1.A1_at
DEDD	death effector domain containing	0.498004	2.44e-06	0.00013339	Bt.15670.3.S1_at
SAFB2	scaffold attachment factor B2	0.496867	4.45e-08	5.65e-06	Bt.8079.2.S1_a_at
SIN3A	SIN3 homolog A, transcription regulator (yeast)	0.494903	2.44e-05	0.000841727	Bt.23491.1.S1_at
SAFB2	scaffold attachment factor B2	0.493778	2.67e-08	3.91e-06	Bt.8079.1.S1_a_at
CDC37L1	Cell division cycle 37 homolog (S. cerevisiae)-like 1	0.49313	2.73e-06	0.000144532	Bt.9516.2.A1_at
BAZ1A	bromodomain adjacent to zinc finger domain, 1A	0.487539	0.000321061	0.00646226	Bt.16661.1.A1_at
CK951297	Accession CK951297	0.486028	0.000141876	0.00342678	Bt.28285.1.S1_a_at
LOC100138572	similar to N-acetyltransferase 6	0.485365	0.000121182	0.00302687	Bt.1894.1.S1_at
CITED2	Cbp/p300-interacting transactivator, with Glu/Asp-rich carboxy-terminal domain, 2	0.484501	1.6e-06	9.5e-05	Bt.21607.1.S1_at
C16H1ORF55	chromosome 1 open reading frame 55 ortholog	0.479839	1.02e-07	1.1e-05	Bt.2391.2.S1_a_at
NUP50	nucleoporin 50kDa	0.479148	2.68e-05	0.000913239	Bt.22695.1.S1_at
PHF20	PHD finger protein 20	0.477711	0.000386663	0.00744536	Bt.20683.1.S1_at
DEDD	death effector domain containing	0.475542	4.25e-06	0.00020877	Bt.15670.2.S1_at
CB170566	Accession CB170566	0.472593	6.05e-08	7.24e-06	Bt.14549.1.A1_at
CK848881	Accession CK848881	0.469073	0.000209192	0.0046639	Bt.27420.1.A1_at
RAB9A	RAB9A, member RAS oncogene family	0.468858	1.92e-06	0.000110303	Bt.3243.2.S1_a_at
CRKRS	Cdc2-related kinase, arginine/serine-rich	0.467203	2.42e-11	1.88e-08	Bt.26005.1.A1_at
SEC22B	SEC22 vesicle trafficking protein homolog B (S. cerevisiae)	0.466111	9.19e-05	0.00247503	Bt.4616.2.S1_at
RBPMS	RNA binding protein with multiple splicing	0.462586	9.95e-05	0.00260612	Bt.11525.1.S1_a_at
POLK	polymerase (DNA directed) kappa	0.461933	0.000503101	0.00916263	Bt.27081.1.S1_at
CHI3L1	chitinase 3-like 1 (cartilage glycoprotein-39)	0.461462	0.000529105	0.009515	Bt.5238.1.S1_at
BE753844	Accession BE753844	0.460138	0.000424048	0.00796788	Bt.7468.1.S1_at
LOC782395	similar to malignant fibrous histiocytoma amplified sequence 1	0.459398	0.000540367	0.00962063	Bt.4218.2.S1_a_at
CB429913	Accession CB429913	0.458142	0.000277918	0.00578694	Bt.17444.2.A1_at
NAT12	N-acetyltransferase 12 (GCN5-related, putative)	0.456336	1.42e-06	8.68e-05	Bt.6398.1.S1_at
AW315506	Accession AW315506	0.454478	6.94e-05	0.00197122	Bt.799.1.S1_at
CB432950	Accession CB432950	0.454215	0.000189522	0.00427851	Bt.16994.2.A1_at
HYOU1	Hypoxia up-regulated 1	0.453857	1.44e-05	0.000552761	Bt.6149.1.S1_at
CDR2	cerebellar degeneration-related protein 2, 62kDa	0.452175	0.000284265	0.00586398	Bt.15847.1.S1_at
ARG2	Arginase, type II	0.45041	6.68e-05	0.00191038	Bt.8624.2.S1_at
LOC512915	Similar to zinc finger and BTB domain containing 17	0.447963	0.000390722	0.00747722	Bt.3685.2.S1_at
RIPK2	receptor-interacting serine-threonine kinase 2	0.443398	8.01e-05	0.00222488	Bt.12197.2.S1_a_at
RAB9A	RAB9A, member RAS oncogene family	0.443131	2.16e-06	0.0001206	Bt.3243.1.S1_at
PRKCDBP	protein kinase C, delta binding protein	0.443003	0.000453498	0.00843208	Bt.2285.1.A1_at
CB456579	Accession CB456579	0.438125	0.000134571	0.00328221	Bt.4484.1.S1_at
BLZF1	basic leucine zipper nuclear factor 1	0.43694	4.35e-05	0.00134514	Bt.8885.1.S1_at
BM251341	Accession BM251341	0.433141	3.28e-07	2.75e-05	Bt.21841.1.A1_at
NT5C3	5'-nucleotidase, cytosolic III	0.433053	0.00016636	0.00385354	Bt.21803.1.A1_at
VPS39	vacuolar protein sorting 39 homolog (S. cerevisiae)	0.431865	0.000361343	0.00706534	Bt.26861.2.S1_a_at
LOC512915	similar to zinc finger and BTB domain containing 17	0.42742	0.00053433	0.00957714	Bt.3685.3.S1_at
LOC505766	similar to BMP-2-inducible protein kinase (BIKe)	0.424994	3.49e-07	2.82e-05	Bt.11349.1.A1_at
CB534578	Accession CB534578	0.422574	6.44e-05	0.00186423	Bt.19800.1.A1_at
AMPD2	adenosine monophosphate deaminase 2 (isoform L)	0.415831	4.04e-05	0.00127418	Bt.15751.1.S1_at
C15orf48_Hsa	chromosome 15 open reading frame 48	0.407089	2.04e-05	0.000722539	Bt.9774.1.S1_a_at
PARP11	poly (ADP-ribose) polymerase family, member 11	0.404328	9.16e-05	0.0024708	Bt.16180.1.S1_at
IPMK	Inositol polyphosphate multikinase	0.395958	1.08e-05	0.000435175	Bt.25055.1.A1_at
CB418472	Accession CB418472	0.395234	0.000156216	0.00368024	Bt.16124.2.S1_at
ERRFI1	ERBB receptor feedback inhibitor 1	0.395103	0.000189133	0.0042775	Bt.23905.1.A1_at
PYCR2	pyrroline-5-carboxylate reductase family, member 2	0.392607	9.94e-05	0.00260612	Bt.7679.1.S1_at
MAP2K4	mitogen-activated protein kinase kinase 4	0.389584	2.15e-05	0.000752701	Bt.15768.1.S1_at
AF451188	Accession AF451188	0.388769	0.000140286	0.0034016	Bt.15896.1.S1_at
HEXIM1	Hexamethylene bis-acetamide inducible 1	0.386287	9.97e-05	0.00260612	Bt.20728.1.A1_at
HYAL2	Hyaluronoglucosaminidase 2	0.383806	1.64e-05	0.000609229	Bt.29683.1.A1_at
TXNL1	Thioredoxin-like 1	0.383638	1.84e-07	1.77e-05	Bt.9716.1.A1_at
SERPINB9	Serpin peptidase inhibitor, clade B (ovalbumin), member 9	0.382212	3.84e-06	0.000190468	Bt.1364.3.A1_at
TACC3	transforming, acidic coiled-coil containing protein 3	0.381943	0.000388776	0.00746295	Bt.8743.1.S1_at
CB442854	Accession CB442854	0.381286	0.000193736	0.00435784	Bt.18331.1.A1_at
HYOU1	Hypoxia up-regulated 1	0.379419	0.000284053	0.00586398	Bt.6149.2.S1_at
IER5	immediate early response 5	0.369562	3.56e-05	0.00114893	Bt.16337.1.A1_at
SNAI1	snail homolog 1 (Drosophila)	0.369238	7.37e-06	0.00032182	Bt.3046.3.S1_a_at
TBC1D9	TBC1 domain family, member 9 (with GRAM domain)	0.366131	0.000149529	0.00357005	Bt.24678.1.A1_at
IFRD1	interferon-related developmental regulator 1	0.363216	0.000483635	0.00887306	Bt.14054.1.A1_at
MAP3K7IP2	mitogen-activated protein kinase kinase kinase 7 interacting protein 2	0.361747	0.000382463	0.00739624	Bt.3378.1.S1_at
SAMSN1	SAM domain, SH3 domain and nuclear localization signals 1	0.360532	0.00031526	0.00638684	Bt.28225.1.A1_at
CHCHD7	coiled-coil-helix-coiled-coil-helix domain containing 7	0.356679	9.44e-05	0.00252511	Bt.9833.1.S1_a_at
BI848867	Accession BI848867	0.355449	9.51e-05	0.00253404	Bt.8914.1.S1_at
PAPOLG	Poly(A) polymerase gamma	0.353534	8.46e-05	0.00232262	Bt.27041.1.A1_at
MED30	mediator complex subunit 30	0.351183	0.000157936	0.00369975	Bt.22622.2.S1_at
HYAL2	Hyaluronoglucosaminidase 2	0.350381	0.000105538	0.00272363	Bt.29683.1.S1_x_at
ERBB2IP	erbb2 interacting protein	0.349173	0.000246475	0.0053079	Bt.18026.1.A1_at
MRPL17	mitochondrial ribosomal protein L17	0.338565	4.95e-05	0.00150873	Bt.7192.1.S1_at
SERPINB1	Serpin peptidase inhibitor, clade B (ovalbumin), member 1	0.338189	4.76e-05	0.00145989	Bt.7629.1.S1_at
INTS6	integrator complex subunit 6	0.337312	2.98e-05	0.000996603	Bt.3790.1.S1_at
C14orf118_Hsa	chromosome 14 open reading frame 118	0.328377	0.000431349	0.00809284	Bt.25032.1.A1_at
TRAF3	TNF receptor-associated factor 3	0.327681	0.000132372	0.00324129	Bt.18290.2.S1_at
SUZ12	suppressor of zeste 12 homolog (Drosophila)	0.327016	0.000382923	0.00739624	Bt.24502.1.S1_at
PCID2	PCI domain containing 2	0.324432	1.46e-05	0.000555453	Bt.20233.1.S1_at
RWDD4A	RWD domain containing 4A	0.324297	0.000517972	0.00939221	Bt.10727.1.S1_at
SEC22B	SEC22 vesicle trafficking protein homolog B (S. cerevisiae)	0.323861	2.11e-07	1.97e-05	Bt.4616.1.S1_at
FMNL3	formin-like 3	0.323393	0.000346548	0.00689715	Bt.1411.1.S1_at
CSTF2	cleavage stimulation factor, 3' pre-RNA, subunit 2, 64kDa	0.322395	0.000127465	0.00315217	Bt.3723.1.S1_at
OXNAD1	oxidoreductase NAD-binding domain containing 1	0.322184	8.26e-06	0.000350598	Bt.8970.1.S1_at
OTUD4	similar to OTU domain-containing protein 4 (HIV-1-induced protein HIN-1)	0.316922	0.000266336	0.00559621	Bt.16126.1.S1_at
HEXIM2	hexamthylene bis-acetamide inducible 2	0.310229	5.52e-06	0.000257283	Bt.13219.1.S1_at
C1GALT1	Core 1 synthase, glycoprotein-N-acetylgalactosamine 3-beta-galactosyltransferase, 1	0.306239	0.000132071	0.00324129	Bt.22740.1.A1_at
DOLK	dolichol kinase	0.305904	7.71e-05	0.00215155	Bt.8925.1.S1_at
AV600226	Accession AV600226	0.304966	0.000166232	0.00385354	Bt.13608.1.A1_at
SNN	stannin	0.304686	0.00045515	0.00845016	Bt.9947.1.S1_at
RRN3	RRN3 RNA polymerase I transcription factor homolog (S. cerevisiae)	0.303753	1.55e-05	0.000584933	Bt.24213.2.S1_at
UGDH	UDP-glucose dehydrogenase	0.301709	0.000536488	0.00958819	Bt.5538.1.S1_at
CANT1	calcium activated nucleotidase 1	0.295556	0.0005324	0.00955631	Bt.26832.1.S1_at
BYSL	bystin-like	0.295359	0.000279582	0.0057962	Bt.12969.2.A1_at
FOXK2	forkhead box K2	0.294741	4.85e-05	0.00148206	Bt.21181.1.S1_at
BF706173	Accession BF706173	0.292414	2.94e-07	2.52e-05	Bt.8570.2.S1_at
SNAP23	synaptosomal-associated protein, 23kDa	0.290876	4.11e-07	3.23e-05	Bt.8570.1.A1_at
CB425844	Accession CB425844	0.284692	1.85e-05	0.000670907	Bt.17041.2.S1_at
NAT12	N-acetyltransferase 12 (GCN5-related, putative)	0.28244	0.000256757	0.00545949	Bt.2542.1.S1_at
DDX21	DEAD (Asp-Glu-Ala-Asp) box polypeptide 21	0.280309	0.00010026	0.00261454	Bt.19693.1.S1_at
BI535484	Accession BI535484	0.259502	0.000297878	0.00610429	Bt.20411.1.S1_at
PCTK2	PCTAIRE protein kinase 2	0.259213	0.000528562	0.009515	Bt.23576.1.A1_at
C14orf118_Hsa	chromosome 14 open reading frame 118	0.255669	5.78e-05	0.00169709	Bt.25032.2.S1_at
APPBP2	amyloid beta precursor protein (cytoplasmic tail) binding protein 2	0.250143	0.000283445	0.00586398	Bt.16130.1.S1_at
NAT12	N-acetyltransferase 12 (GCN5-related, putative)	0.246636	8.75e-05	0.00238717	Bt.11914.1.A1_at
MEMO1	mediator of cell motility 1	0.243259	0.00041307	0.00783258	Bt.27215.1.S1_at
RSRC2	arginine/serine-rich coiled-coil 2	0.241408	0.000223704	0.00492505	Bt.22064.1.A1_at
TCTEL1	TCTEL1 protein	0.240131	5.8e-05	0.00169741	Bt.2612.1.S1_at
CB425593	Accession CB425593	0.237976	0.000220412	0.00486982	Bt.22215.1.S1_at
ARIH2	ariadne homolog 2 (Drosophila)	0.236177	0.000147444	0.00353999	Bt.22310.1.S1_at
TLE1	transducin-like enhancer of split 1 (E(sp1) homolog, Drosophila)	0.233798	9.83e-05	0.00260118	Bt.3589.2.A1_at
CB438189	Accession CB438189	0.226339	0.000496948	0.00907715	Bt.18025.1.S1_at
CB453821	Accession CB453821	0.225569	0.000317182	0.0064052	Bt.18040.1.A1_at
CB449570	Accession CB449570	0.221794	3.6e-05	0.00115632	Bt.27420.2.S1_at
CK952036	Accession CK952036	0.208321	7.77e-07	5.4e-05	Bt.28542.1.A1_at
RRN3	RRN3 RNA polymerase I transcription factor homolog (S. cerevisiae)	0.206505	0.000146673	0.00352894	Bt.24213.1.A1_at
CB430843	Accession CB430843	0.196055	2.05e-05	0.000723468	Bt.17554.1.A1_at
CK977005	Accession CK977005	0.186974	5.07e-05	0.00153402	Bt.29953.1.A1_at
GNAI3	Guanine nucleotide binding protein (G protein), alpha inhibiting activity polypeptide 3	0.113325	3.44e-05	0.00111475	Bt.20172.1.S1_at
TBC1D23	TBC1 domain family, member 23	0.109914	0.000115393	0.0029115	Bt.9696.1.S1_at
CB433764	Accession CB433764	-0.086895	0.00020984	0.00466941	Bt.12613.1.S1_at
DERL2	Der1-like domain family, member 2	-0.105976	0.000175056	0.00403244	Bt.5750.1.S1_at
CK953077	Accession CK953077	-0.114407	0.000538703	0.00961396	Bt.25338.1.S1_at
BI681929	Accession BI681929	-0.129246	0.000475748	0.00876715	Bt.12415.1.S1_at
ZNF828	zinc finger protein 828	-0.134267	0.000154092	0.00365792	Bt.28050.1.A1_at
DCAF10	DDB1 and CUL4 associated factor 10	-0.139562	0.000419407	0.00793147	Bt.24334.1.S1_at
HSBP1	Heat shock factor binding protein 1	-0.141677	3.34e-05	0.00108993	Bt.3773.1.S1_at
CK849887	Accession CK849887	-0.141949	0.000456537	0.00846328	Bt.28256.1.A1_at
UPF1	UPF1 regulator of nonsense transcripts homolog (yeast)	-0.147595	0.0004715	0.00870177	Bt.21786.1.S1_at
FAM54B_Hsa	family with sequence similarity 54, member B	-0.14922	5.53e-05	0.00164193	Bt.23630.1.A1_at
TBC1D20	TBC1 domain family, member 20	-0.160134	0.00033525	0.00672609	Bt.13795.2.S1_at
DCAF5	DDB1 and CUL4 associated factor 5	-0.160982	0.000361279	0.00706534	Bt.6716.1.S1_at
SETD2	SET domain containing 2	-0.166313	2.23e-05	0.000775871	Bt.19928.1.S1_at
LOC783259	Hypothetical LOC783259	-0.168521	0.000180087	0.00411028	Bt.24696.2.S1_at
CB439295	Accession CB439295	-0.17065	5.92e-05	0.00172857	Bt.2301.1.S1_at
DDX20	DEAD (Asp-Glu-Ala-Asp) box polypeptide 20	-0.171369	9.42e-05	0.00252511	Bt.13425.2.S1_at
STX16	syntaxin 16	-0.171441	0.000331542	0.00666244	Bt.20154.1.S1_at
ILKAP	integrin-linked kinase-associated serine/threonine phosphatase 2C	-0.174098	0.000361815	0.00706534	Bt.9418.1.S1_a_at
CB461930	Accession CB461930	-0.175219	5.11e-05	0.00153799	Bt.14211.1.A1_at
POGK	pogo transposable element with KRAB domain	-0.184213	7.73e-07	5.4e-05	Bt.28188.1.S1_at
SPATA2	Spermatogenesis associated 2	-0.186997	0.000271667	0.00568511	Bt.24943.1.S1_at
TBC1D20	TBC1 domain family, member 20	-0.193778	2.3e-05	0.000795337	Bt.13795.1.S1_at
ZFP36L1	zinc finger protein 36, C3H type-like 1	-0.196665	1.51e-05	0.000574873	Bt.9629.1.S1_at
BG223886	Accession BG223886	-0.20186	0.000371181	0.00722553	Bt.13981.1.S1_at
CASC3	cancer susceptibility candidate 3	-0.203693	5.25e-06	0.000249087	Bt.9245.1.S1_at
RNF111	ring finger protein 111	-0.204386	1.35e-05	0.000525773	Bt.12088.1.S1_at
FBXO22	F-box protein 22	-0.20676	7.8e-05	0.00217035	Bt.28336.1.S1_at
LOC783259	hypothetical LOC783259	-0.210304	1.61e-05	0.000600972	Bt.24696.1.S1_at
UTP11L	UTP11-like, U3 small nucleolar ribonucleoprotein, (yeast)	-0.210824	0.00018426	0.00419015	Bt.12110.1.S1_at
CK971666	Accession CK971666	-0.212059	0.000256052	0.00545382	Bt.24276.1.A1_at
SLC41A3	solute carrier family 41, member 3	-0.212437	0.000396375	0.00757375	Bt.11277.1.A1_at
CDK5RAP1	CDK5 regulatory subunit associated protein 1	-0.214051	0.000444806	0.00829526	Bt.3262.1.A1_at
MTIF2	mitochondrial translational initiation factor 2	-0.214379	6.43e-05	0.00186348	Bt.4286.1.S1_at
CB441347	Accession CB441347	-0.217416	2.53e-06	0.00013552	Bt.20666.1.S1_at
DBF4	DBF4 homolog (S. cerevisiae)	-0.217453	0.000265625	0.0055907	Bt.17683.1.A1_at
RIT1	Ras-like without CAAX 1	-0.219108	0.000378552	0.00734603	Bt.24892.1.A1_at
PELO	pelota homolog (Drosophila)	-0.219353	1.4e-06	8.59e-05	Bt.21723.2.S1_at
CCDC127	coiled-coil domain containing 127	-0.220151	0.000306431	0.00624869	Bt.3720.1.A1_at
CB445523	Accession CB445523	-0.229355	0.00016574	0.00385354	Bt.20805.1.A1_at
KIAA2026_Hsa	KIAA2026	-0.229916	0.000101263	0.00262966	Bt.19038.1.A1_at
BF600116	Accession BF600116	-0.2337	0.000190259	0.00428738	Bt.22567.1.S1_at
CK961399	Accession CK961399	-0.234175	0.000218317	0.0048321	Bt.28309.1.S1_at
CK779440	Accession CK779440	-0.235303	5.33e-06	0.000250981	Bt.2259.1.S1_at
KIAA0157	hypothetical protein LOC510233	-0.237304	0.000234723	0.0051292	Bt.13419.3.A1_at
ZNF292	zinc finger protein 292	-0.238105	0.000357528	0.00705919	Bt.20960.1.A1_at
MCART1	mitochondrial carrier triple repeat 1	-0.239182	2.03e-05	0.000720871	Bt.11943.1.S1_at
PRDM4	PR domain containing 4	-0.241881	0.0001451	0.00349788	Bt.7883.1.S1_at
BM432798	Accession BM432798	-0.242748	4.17e-05	0.00130515	Bt.21288.1.A1_at
PRUNE	prune homolog (Drosophila)	-0.244879	1.8e-05	0.000658821	Bt.4857.1.S1_at
BP109951	Accession BP109951	-0.248066	8.96e-05	0.00243341	Bt.13692.1.A1_at
FAM98A_Hsa	family with sequence similarity 98, member A	-0.24856	0.000459529	0.00850608	Bt.15909.1.S1_at
TRIM35	tripartite motif-containing 35	-0.24942	3.58e-05	0.00115471	Bt.29934.2.S1_a_at
CK773731	Accession CK773731	-0.250013	0.000366389	0.00714343	Bt.25852.1.A1_at
CB456714	Accession CB456714	-0.250519	0.000308332	0.00626399	Bt.20089.1.A1_s_at
AW354371	Accession AW354371	-0.251044	7.71e-05	0.00215155	Bt.1048.2.S1_at
COIL	coilin	-0.255587	9.9e-05	0.00260612	Bt.26987.1.S1_at
THG1L	tRNA-histidine guanylyltransferase 1-like (S. cerevisiae)	-0.257725	6.21e-06	0.000280766	Bt.27137.1.S1_at
PROSC	proline synthetase co-transcribed homolog (bacterial)	-0.258551	0.000225782	0.00495328	Bt.23633.2.A1_at
CK774329	Accession CK774329	-0.258574	7.66e-05	0.00215034	Bt.22314.2.S1_at
CNO	cappuccino homolog (mouse)	-0.262695	8.53e-07	5.73e-05	Bt.28184.1.S1_at
ACBD3	Acyl-Coenzyme A binding domain containing 3	-0.263162	0.000278205	0.00578694	Bt.19117.1.A1_at
BI537787	Accession BI537787	-0.264232	0.000185594	0.00421277	Bt.20528.1.S1_at
RNF219	ring finger protein 219	-0.266521	0.000113779	0.00287662	Bt.21145.1.A1_at
CCDC51	coiled-coil domain containing 51	-0.267474	1.03e-05	0.000421661	Bt.10951.1.S1_at
BET1L	blocked early in transport 1 homolog (S. cerevisiae)-like	-0.268235	7.7e-05	0.00215155	Bt.16233.1.S1_at
ZKSCAN5	zinc finger with KRAB and SCAN domains 5	-0.268946	8.17e-05	0.00225313	Bt.9181.2.A1_at
RNF168	ring finger protein 168	-0.269599	8.21e-06	0.000350598	Bt.6014.2.S1_at
PDCD2L	programmed cell death 2-like	-0.27064	9.93e-05	0.00260612	Bt.13950.1.A1_at
ZNF792_Hsa	zinc finger protein 792	-0.271076	0.000348289	0.00692072	Bt.22426.1.A1_at
CB439419	Accession CB439419	-0.271915	0.000237554	0.00515694	Bt.20257.1.S1_at
AU276583	Accession AU276583	-0.277845	0.000388706	0.00746295	Bt.11246.1.A1_at
CB170157	Accession CB170157	-0.278026	2.76e-05	0.000937157	Bt.13440.1.S1_at
CB438057	Accession CB438057	-0.278355	0.000172856	0.00398917	Bt.15807.1.S1_at
CK777525	Accession CK777525	-0.280824	0.000361309	0.00706534	Bt.26831.1.S1_at
CAPN7	Calpain 7	-0.280916	2.2e-07	2.02e-05	Bt.20030.1.S1_at
TMEM79	transmembrane protein 79	-0.28288	9.05e-05	0.00245228	Bt.6386.1.A1_at
SPSB2	splA/ryanodine receptor domain and SOCS box containing 2	-0.2835	0.000442475	0.00827661	Bt.6898.2.S1_at
KCTD5	potassium channel tetramerisation domain containing 5	-0.285804	0.000481238	0.00884212	Bt.22373.1.A1_at
CCDC137	coiled-coil domain containing 137	-0.286335	0.000187263	0.00424293	Bt.21940.1.S1_at
RDH14	retinol dehydrogenase 14 (all-trans/9-cis/11-cis)	-0.290577	0.000110867	0.00282018	Bt.22516.1.A1_at
CB430593	Accession CB430593	-0.290695	5.32e-05	0.00159021	Bt.17526.1.A1_at
DSCR3	Down syndrome critical region protein 3	-0.29134	0.000511663	0.00930493	Bt.6631.1.S1_at
UBAP2L	Ubiquitin associated protein 2-like	-0.291361	0.000260054	0.00550138	Bt.23627.2.S1_at
HSF2	heat shock transcription factor 2	-0.291676	0.000252521	0.00539841	Bt.25171.1.A1_at
TRUB2	TruB pseudouridine (psi) synthase homolog 2 (E. coli)	-0.295662	8.17e-05	0.00225313	Bt.20335.1.A1_at
ZNF624	zinc finger protein 624	-0.296668	0.000303984	0.00621917	Bt.18546.1.A1_at
CK777581	Accession CK777581	-0.296881	0.000489014	0.00895854	Bt.26041.1.A1_at
DOLPP1	dolichyl pyrophosphate phosphatase 1	-0.297155	8.29e-06	0.000350634	Bt.802.1.A1_at
KIAA0753_Hsa	KIAA0753	-0.29836	1.89e-05	0.000681839	Bt.17158.1.S1_at
ZNF606	zinc finger protein 606	-0.298833	0.000319721	0.00644572	Bt.4009.3.S1_at
BP109600	Accession BP109600	-0.299181	5.52e-06	0.000257283	Bt.22607.1.A1_at
CK727097	Accession CK727097	-0.300761	0.000136837	0.00332445	Bt.25275.1.A1_at
MBIP	MAP3K12 binding inhibitory protein 1	-0.301062	0.000271938	0.00568511	Bt.4017.1.S1_at
CK960303	Accession CK960303	-0.302898	7.42e-05	0.00209244	Bt.28575.1.S1_at
KIAA0157	hypothetical protein LOC510233	-0.303576	0.000155566	0.00367887	Bt.19472.1.A1_at
RNF168	ring finger protein 168	-0.306937	3.42e-06	0.000172904	Bt.6014.1.S1_at
CB421642	Accession CB421642	-0.307246	1.38e-05	0.000531722	Bt.20474.1.S1_at
C24H18orf19	Chromosome 18 open reading frame 19 ortholog	-0.309116	2.17e-06	0.0001206	Bt.28071.1.S1_at
CB530429	Accession CB530429	-0.309762	0.000118449	0.00297054	Bt.15501.1.S1_at
RPUSD2	RNA pseudouridylate synthase domain containing 2	-0.310056	5.92e-06	0.000269946	Bt.21667.1.S1_at
CB437893	Accession CB437893	-0.310961	1.53e-05	0.000579774	Bt.17991.1.A1_at
CB439597	Accession CB439597	-0.312557	3.78e-05	0.00120704	Bt.9835.1.S1_at
CEBPG	CCAAT/enhancer binding protein (C/EBP), gamma	-0.315109	0.000100747	0.00262173	Bt.10159.1.S1_at
IQCC	IQ motif containing C	-0.315686	5.87e-06	0.000268538	Bt.26801.1.A1_at
CCR1	chemokine (C-C motif) receptor 1	-0.316519	1.76e-06	0.000102142	Bt.1377.1.S1_at
MBIP	MAP3K12 binding inhibitory protein 1	-0.316742	0.000278712	0.00578781	Bt.4017.2.S1_at
ZBTB24	zinc finger and BTB domain containing 24	-0.318839	7.37e-06	0.00032182	Bt.17485.1.A1_at
TNS1	tensin 1	-0.319185	0.000383592	0.00739767	Bt.19148.1.S1_at
EIF4ENIF1	eukaryotic translation initiation factor 4E nuclear import factor 1	-0.319395	4.29e-08	5.54e-06	Bt.22476.1.S1_at
AW478421	Accession AW478421	-0.319768	0.000129939	0.00320696	Bt.1852.1.S1_at
YIPF1	Yip1 domain family, member 1	-0.320341	0.00044414	0.00829526	Bt.12054.2.S1_at
BM967758	Accession BM967758	-0.321151	2.53e-06	0.00013552	Bt.11023.1.S1_at
SEMA6B	sema domain, transmembrane domain (TM), and cytoplasmic domain, (semaphorin) 6B	-0.321276	0.000361719	0.00706534	Bt.23088.1.S1_at
CB435347	Accession CB435347	-0.321742	2.77e-06	0.00014613	Bt.8612.1.A1_at
CTCF	CCCTC-binding factor (zinc finger protein)	-0.322393	8.82e-10	2.74e-07	Bt.15916.1.S1_at
ZNF527	zinc finger protein 527	-0.322912	3.13e-08	4.47e-06	Bt.7083.1.S1_at
AASDH	aminoadipate-semialdehyde dehydrogenase	-0.323543	1.73e-05	0.000636583	Bt.26657.1.S1_at
CB438144	Accession CB438144	-0.325583	9.64e-09	1.71e-06	Bt.18023.1.S1_at
PPP1R3B	protein phosphatase 1, regulatory (inhibitor) subunit 3B	-0.326718	0.000209217	0.0046639	Bt.26905.2.S1_at
BF039628	Accession BF039628	-0.326936	4.03e-08	5.45e-06	Bt.10911.1.S1_at
PAQR8	Progestin and adipoQ receptor family member VIII	-0.327423	3.35e-05	0.00109088	Bt.8080.1.S1_at
ZNF131	zinc finger protein 131	-0.3279	3.72e-07	2.97e-05	Bt.13846.1.S1_at
CLDN12	claudin 12	-0.328446	4.48e-07	3.46e-05	Bt.1196.1.A1_at
BE721869	Accession BE721869	-0.328585	1.1e-05	0.000442735	Bt.5741.1.S1_at
TMEM39A	transmembrane protein 39A	-0.329042	1.7e-06	9.97e-05	Bt.1794.1.S1_a_at
NFE2L1	nuclear factor (erythroid-derived 2)-like 1	-0.329514	0.000235038	0.0051292	Bt.28567.1.A1_at
RGL2	ral guanine nucleotide dissociation stimulator-like 2	-0.330786	0.000528584	0.009515	Bt.4806.1.S1_at
LOC516723	similar to tripartite motif-containing 39	-0.330814	1.24e-06	7.89e-05	Bt.21976.1.S1_at
ARID1A	AT rich interactive domain 1A (SWI-like)	-0.332151	8.88e-07	5.91e-05	Bt.22356.1.S1_at
THUMPD3	THUMP domain containing 3	-0.334174	0.000306149	0.00624869	Bt.22029.2.S1_at
ELAC1	elaC homolog 1 (E. coli)	-0.335148	2.15e-06	0.000120523	Bt.5597.1.S1_at
CK959175	Accession CK959175	-0.335596	0.000308692	0.00626399	Bt.28523.1.S1_at
ORC6L	origin recognition complex, subunit 6 like (yeast)	-0.336485	0.000344106	0.00687051	Bt.3068.1.S1_at
MED18	mediator complex subunit 18	-0.336706	1.06e-05	0.000430268	Bt.27848.1.S1_at
ZNF710	zinc finger protein 710	-0.338689	0.00025937	0.00549626	Bt.26758.1.A1_at
OXSM	3-oxoacyl-ACP synthase, mitochondrial	-0.338774	0.000421068	0.00793147	Bt.21584.1.S1_at
TRIM52	tripartite motif-containing 52	-0.339443	0.000512599	0.00930835	Bt.25597.1.A1_at
CB534555	Accession CB534555	-0.340789	0.000160159	0.00373074	Bt.19798.1.A1_at
ZCWPW1	zinc finger, CW type with PWWP domain 1	-0.341115	2.95e-05	0.000994418	Bt.22605.1.A1_at
CB420415	Accession CB420415	-0.341395	0.000176973	0.00406092	Bt.7636.1.S1_at
ZNF329	zinc finger protein 329	-0.341628	6.65e-05	0.00190982	Bt.1136.1.S1_at
CA035735	Accession CA035735	-0.341763	3.07e-05	0.00101677	Bt.12708.1.A1_at
SENP8_Hsa	SUMO/sentrin specific peptidase family member 8	-0.342326	0.000548791	0.0097381	Bt.7446.1.S1_at
BI899139	Accession BI899139	-0.342688	1.04e-07	1.11e-05	Bt.11054.1.S1_at
CB432278	Accession CB432278	-0.345092	0.000359264	0.00706534	Bt.10339.1.A1_at
KLF6	Kruppel-like factor 6	-0.345302	1.56e-06	9.35e-05	Bt.4606.2.S1_at
CB457980	Accession CB457980	-0.345314	0.000359178	0.00706534	Bt.17168.1.S1_at
C19H17orf59	chromosome 17 open reading frame 59 ortholog	-0.345781	0.000317196	0.0064052	Bt.21495.1.S1_at
ELF2	E74-like factor 2 (ets domain transcription factor)	-0.347371	7.92e-07	5.46e-05	Bt.1732.1.A1_at
C2H2orf24	Chromosome 2 open reading frame 24 ortholog	-0.348559	0.000519743	0.00941061	Bt.4477.2.S1_at
MIS12	MIS12, MIND kinetochore complex component, homolog (S. pombe)	-0.348748	0.000241127	0.00522539	Bt.24858.1.A1_at
GPATCH8	G patch domain containing 8	-0.350291	2.04e-06	0.000115423	Bt.5603.1.S1_at
PMS1	PMS1 postmeiotic segregation increased 1 (S. cerevisiae)	-0.351283	0.000119591	0.00299314	Bt.20671.1.A1_at
LOC782502	similar to Uncharacterized protein KIAA0947	-0.353316	0.000196881	0.00441263	Bt.8316.1.S1_at
RMND1	required for meiotic nuclear division 1 homolog (S. cerevisiae)	-0.353838	4.24e-05	0.00132541	Bt.16231.1.S1_at
CASP8AP2	caspase 8 associated protein 2	-0.354436	2.06e-07	1.95e-05	Bt.26611.1.S1_at
MYST2	MYST histone acetyltransferase 2	-0.354811	3.73e-10	1.4e-07	Bt.9168.1.A1_at
BE756026	Accession BE756026	-0.354813	9.77e-05	0.0025914	Bt.13593.1.A1_at
LOC511420	similar to Snf2-related CBP activator protein	-0.357648	0.000176693	0.00406092	Bt.20232.1.S1_at
CK977813	Accession CK977813	-0.357842	9.46e-08	1.05e-05	Bt.15911.1.S1_at
DVL2	dishevelled, dsh homolog 2 (Drosophila)	-0.358658	0.000132256	0.00324129	Bt.17972.1.A1_at
LOC100141141	similar to zinc finger protein 132	-0.358686	1.24e-06	7.89e-05	Bt.29319.1.S1_at
BUD13	BUD13 homolog (S. cerevisiae)	-0.359132	6.14e-06	0.000278836	Bt.26848.1.S1_at
ZNF567	zinc finger protein 567	-0.36008	1.5e-06	9.06e-05	Bt.19400.1.A1_at
DIDO1	death inducer-obliterator 1	-0.360171	3.4e-06	0.000172833	Bt.1486.1.S1_at
LOC536909	similar to SNF related kinase	-0.361089	0.000243477	0.00525801	Bt.16841.1.A1_at
ZFP36L1	zinc finger protein 36, C3H type-like 1	-0.361406	0.0002483	0.00533438	Bt.9629.2.S1_at
CLLD6	Chronic lymphocytic leukemia deletion region gene 6 protein homolog	-0.361728	5.66e-06	0.000261952	Bt.17641.2.A1_at
C16H1ORF26	chromosome 1 open reading frame 26 ortholog	-0.364434	0.000111721	0.00283035	Bt.22160.1.S1_at
HPS6	Hermansky-Pudlak syndrome 6	-0.364953	7.3e-05	0.00206293	Bt.27970.1.S1_at
GPATCH8	G patch domain containing 8	-0.36604	1.75e-05	0.000643704	Bt.5603.2.S1_at
SLC18A2	solute carrier family 18 (vesicular monoamine), member 2	-0.36656	3.12e-06	0.000159607	Bt.5030.1.S1_at
PELO	pelota homolog (Drosophila)	-0.369301	3.01e-06	0.000155145	Bt.21723.1.A1_at
ZNF48	zinc finger protein 48	-0.370599	8.04e-06	0.000346282	Bt.21907.1.S1_at
CB446150	Accession CB446150	-0.374935	1.24e-05	0.000492345	Bt.22620.2.A1_at
CB168112	Accession CB168112	-0.375103	0.000252583	0.00539841	Bt.14095.1.S1_at
AKAP8	A kinase (PRKA) anchor protein 8	-0.37608	5.6e-06	0.000260039	Bt.25210.1.A1_at
BP104517	Accession BP104517	-0.377031	0.000157571	0.00369815	Bt.12380.1.S1_at
UBE2G2	ubiquitin-conjugating enzyme E2G 2 (UBC7 homolog, yeast)	-0.378048	5.17e-05	0.00155461	Bt.7786.1.S1_at
KDM2A	lysine (K)-specific demethylase 2A	-0.378376	4.02e-07	3.19e-05	Bt.9278.1.S1_at
UTP23	UTP23, small subunit (SSU) processome component, homolog (yeast)	-0.378654	1.16e-06	7.55e-05	Bt.28254.1.S1_at
ZNF26	zinc finger protein 26	-0.380106	2.97e-08	4.3e-06	Bt.18804.1.A1_at
BE753446	Accession BE753446	-0.381372	0.000449045	0.00836179	Bt.18900.1.S1_at
PELO	pelota homolog (Drosophila)	-0.382224	8.7e-06	0.00036195	Bt.21723.3.S1_at
TRIM68	tripartite motif-containing 68	-0.382248	4.47e-05	0.00137725	Bt.17761.1.A1_at
CB427537	Accession CB427537	-0.383524	0.000501309	0.00914337	Bt.10133.1.A1_at
LRSAM1	Leucine rich repeat and sterile alpha motif containing 1	-0.383546	9.43e-06	0.000388492	Bt.25279.1.A1_at
C10H14ORF169	chromosome 14 open reading frame 169 ortholog	-0.385005	3.44e-05	0.00111475	Bt.10900.1.S1_at
CK969234	Accession CK969234	-0.385819	1.18e-06	7.6e-05	Bt.22620.1.S1_at
C16orf87_Hsa	chromosome 16 open reading frame 87	-0.387044	0.00015587	0.00367907	Bt.11772.1.A1_at
DOK2	Docking protein 2, 56kDa	-0.387323	0.000496282	0.00907715	Bt.2069.2.S1_at
FBXL14	F-box and leucine-rich repeat protein 14	-0.389376	6.94e-05	0.00197122	Bt.12202.1.A1_at
TRIM11	tripartite motif-containing 11	-0.389413	0.000136131	0.00331376	Bt.27002.1.S1_at
CB451271	Accession CB451271	-0.390429	0.000529334	0.009515	Bt.17417.1.A1_at
CK830929	Accession CK830929	-0.390449	1.98e-06	0.000112308	Bt.21090.1.S1_at
NFATC3	Nuclear factor of activated T-cells, cytoplasmic, calcineurin-dependent 3	-0.39461	0.000152172	0.00362618	Bt.1078.2.S1_at
CK946219	Accession CK946219	-0.394625	8.05e-06	0.000346282	Bt.11163.1.S1_at
CK776972	Accession CK776972	-0.395587	0.000200212	0.00447921	Bt.26183.1.A1_at
GEMIN4	gem (nuclear organelle) associated protein 4	-0.395842	0.00012473	0.00309886	Bt.21292.1.S1_at
BE685280	Accession BE685280	-0.395874	0.000116695	0.00293245	Bt.14095.2.S1_at
BF777106	Accession BF777106	-0.396706	6.86e-08	8.02e-06	Bt.6611.2.S1_at
PATZ1	POZ (BTB) and AT hook containing zinc finger 1	-0.397109	0.000110817	0.00282018	Bt.22505.1.S1_at
CK981555	Accession CK981555	-0.39767	1.03e-05	0.000421661	Bt.22607.2.S1_at
C20H5ORF22	chromosome 5 open reading frame 22 ortholog	-0.3995	0.000379638	0.00735564	Bt.16353.1.A1_at
ERLIN1	ER lipid raft associated 1	-0.399757	4.55e-06	0.000220875	Bt.9144.1.A1_at
C9H6ORF203	chromosome 6 open reading frame 203 ortholog	-0.401013	8.68e-06	0.00036195	Bt.24082.1.A1_at
C19H17orf42	chromosome 17 open reading frame 42 ortholog	-0.401334	1.03e-05	0.000421661	Bt.22404.1.S1_at
AV590085	Accession AV590085	-0.402334	1.16e-07	1.21e-05	Bt.2850.1.A1_at
BE751220	Accession BE751220	-0.404251	2.63e-09	6.05e-07	Bt.15726.1.S1_at
ZNF292	zinc finger protein 292	-0.405359	0.00055205	0.00978197	Bt.27394.1.A1_at
CAMSAP1	calmodulin regulated spectrin-associated protein 1	-0.405787	2.51e-06	0.00013552	Bt.17586.2.S1_at
CB438625	Accession CB438625	-0.409619	0.000267447	0.00561007	Bt.18038.1.A1_at
C17orf90_Hsa	chromosome 17 open reading frame 90	-0.413326	0.000545823	0.00969928	Bt.17744.1.A1_at
RCP9	calcitonin gene-related peptide-receptor component protein	-0.414322	6.65e-05	0.00190982	Bt.3931.1.S1_at
CASP8AP2	caspase 8 associated protein 2	-0.419178	1.2e-06	7.67e-05	Bt.26044.1.A1_at
RNF168	ring finger protein 168	-0.41939	1.54e-07	1.53e-05	Bt.27414.1.S1_at
ZC3H8	zinc finger CCCH-type containing 8	-0.420001	0.000236888	0.00515149	Bt.29569.1.A1_at
CB424154	Accession CB424154	-0.420746	0.000289439	0.00596082	Bt.16845.1.A1_at
CB449977	Accession CB449977	-0.423882	1.21e-05	0.000483151	Bt.22036.1.S1_at
GRPEL2	GrpE-like 2, mitochondrial (E. coli)	-0.424195	2.52e-09	5.93e-07	Bt.18899.1.A1_at
CB537036	Accession CB537036	-0.42424	7.31e-08	8.42e-06	Bt.6611.3.S1_at
CK848425	Accession CK848425	-0.426389	1.78e-08	2.81e-06	Bt.19278.1.S1_at
PYGO2	pygopus homolog 2 (Drosophila)	-0.428597	1.28e-06	8.02e-05	Bt.12367.1.S1_at
BM432249	Accession BM432249	-0.430947	1.84e-05	0.000670243	Bt.9651.1.S1_at
P97BCNT2	P97Bucentaur-2	-0.431729	0.000147701	0.00353999	Bt.20257.2.S1_at
CB431150	Accession CB431150	-0.433883	1.83e-06	0.000105536	Bt.20762.1.A1_at
TMEM86A	transmembrane protein 86A	-0.433899	1.3e-05	0.000508949	Bt.25695.1.S1_at
MIZF	MBD2-interacting zinc finger	-0.434662	5.64e-05	0.0016704	Bt.13946.2.A1_at
PPCS	phosphopantothenoylcysteine synthetase	-0.435353	1.41e-06	8.62e-05	Bt.13503.1.S1_at
CK981901	Accession CK981901	-0.436697	4.41e-06	0.0002162	Bt.28081.1.S1_at
BCL10	B-cell CLL/lymphoma 10	-0.437511	0.000184202	0.00419015	Bt.19656.1.S1_at
ZNF836_Hsa	zinc finger protein 836	-0.437754	2.21e-07	2.02e-05	Bt.24457.1.S1_at
CK964230	Accession CK964230	-0.44188	1.42e-09	3.93e-07	Bt.20413.1.S1_at
CK972254	Accession CK972254	-0.443577	9.8e-14	1.74e-10	Bt.19706.1.S1_at
B3GNT2	UDP-GlcNAc:betaGal beta-1,3-N-acetylglucosaminyltransferase 2	-0.443926	0.000122097	0.00304362	Bt.24552.1.S1_at
ZBTB38	zinc finger and BTB domain containing 38	-0.444256	3.21e-06	0.000163675	Bt.20938.1.S1_at
AV599941	Accession AV599941	-0.448225	1.1e-05	0.000442735	Bt.1982.1.S1_a_at
CF613794	Accession CF613794	-0.450416	1.89e-09	5e-07	Bt.22335.1.S1_a_at
PEX12	peroxisomal biogenesis factor 12	-0.4509	1.32e-06	8.15e-05	Bt.7155.1.S1_at
INTS3	integrator complex subunit 3	-0.45236	2.9e-06	0.000150892	Bt.24767.1.S1_at
NUP43	Nucleoporin 43kDa	-0.453493	1.29e-05	0.000508126	Bt.24223.1.S1_at
ZFAND2A	zinc finger, AN1-type domain 2A	-0.453903	0.000351391	0.00696012	Bt.24763.1.A1_at
CB533655	Accession CB533655	-0.454409	0.000159172	0.00371471	Bt.19773.1.S1_at
CB530427	Accession CB530427	-0.4591	2.52e-05	0.000860073	Bt.20837.2.A1_at
CNOT8	CCR4-NOT transcription complex, subunit 8	-0.462664	6.48e-07	4.66e-05	Bt.21843.1.A1_at
KLHL26	kelch-like 26 (Drosophila)	-0.465222	4.43e-05	0.00136608	Bt.9505.1.A1_at
CK942159	Accession CK942159	-0.466397	0.000254661	0.0054335	Bt.21813.1.S1_at
FPGT	fucose-1-phosphate guanylyltransferase	-0.468491	8.17e-07	5.53e-05	Bt.17095.2.A1_at
CK774311	Accession CK774311	-0.469581	5.93e-09	1.12e-06	Bt.26791.1.S1_at
TNRC6A	trinucleotide repeat containing 6A	-0.47048	2.58e-08	3.82e-06	Bt.18270.1.A1_at
CK973653	Accession CK973653	-0.471383	2.83e-07	2.45e-05	Bt.28527.1.A1_at
ZNF354A	Zinc finger protein 354A	-0.477477	9.54e-07	6.31e-05	Bt.12332.1.A1_at
BE749580	Accession BE749580	-0.478386	0.000471342	0.00870177	Bt.5584.1.S1_at
ZNF768	zinc finger protein 768	-0.479016	1.37e-05	0.000529407	Bt.1318.1.S1_at
PFKFB4	6-phosphofructo-2-kinase/fructose-2,6-biphosphatase 4	-0.482119	0.000194953	0.00437729	Bt.659.2.S1_at
CK777106	Accession CK777106	-0.48227	4.02e-08	5.45e-06	Bt.27231.1.S1_at
CB420417	Accession CB420417	-0.48252	0.000156553	0.00368121	Bt.22023.1.A1_s_at
C8H9ORF156	Chromosome 9 open reading frame 156 ortholog	-0.482746	4.32e-08	5.54e-06	Bt.24619.1.S1_at
C1orf163_Hsa	chromosome 1 open reading frame 163	-0.483986	1.56e-06	9.35e-05	Bt.25098.1.S1_at
ZNF688	Zinc finger protein 688	-0.484614	2.41e-06	0.000132235	Bt.11406.1.A1_at
FANCM	Fanconi anemia, complementation group M	-0.48707	2.98e-05	0.000996603	Bt.21150.1.A1_at
CB534299	Accession CB534299	-0.488695	0.000106903	0.00274746	Bt.20966.1.A1_at
BCL10	B-cell CLL/lymphoma 10	-0.48912	0.000177621	0.00406144	Bt.19656.3.A1_at
C1orf216_Hsa	chromosome 1 open reading frame 216	-0.490443	4.29e-05	0.00133737	Bt.22447.1.S1_at
CK779309	Accession CK779309	-0.490722	5.94e-05	0.00172912	Bt.10123.1.S1_at
POLS	polymerase (DNA directed) sigma	-0.492702	3.21e-07	2.72e-05	Bt.5902.1.A1_at
ZNF582	zinc finger protein 582	-0.495678	1.95e-10	8.66e-08	Bt.16462.1.S1_at
PLK3	polo-like kinase 3 (Drosophila)	-0.503221	0.000224754	0.00493944	Bt.21013.1.S1_at
CCDC21	Coiled-coil domain containing 21	-0.50323	3.95e-06	0.000195045	Bt.27552.1.A1_at
CB167476	Accession CB167476	-0.50385	3.65e-07	2.93e-05	Bt.13933.1.S1_at
KIAA1737	KIAA1737	-0.504229	5.93e-07	4.37e-05	Bt.24248.1.S1_at
CB535886	Accession CB535886	-0.508615	0.000111207	0.00282307	Bt.19876.1.A1_at
CK729158	Accession CK729158	-0.512183	6.9e-08	8.02e-06	Bt.25335.1.A1_at
C2orf44_Hsa	chromosome 2 open reading frame 44	-0.512984	6.97e-05	0.00197471	Bt.25888.1.A1_at
MEPCE	methylphosphate capping enzyme	-0.513032	6.75e-06	0.000302185	Bt.6078.1.S1_at
BP105182	Accession BP105182	-0.513314	3.63e-06	0.00018274	Bt.13627.1.A1_at
CB168530	Accession CB168530	-0.51422	3.78e-05	0.00120704	Bt.6712.1.S1_at
RSBN1L	round spermatid basic protein 1-like	-0.522371	2.46e-06	0.000133753	Bt.16938.1.A1_at
TSC22D3	TSC22 domain family, member 3	-0.524174	1.98e-09	5.14e-07	Bt.28390.1.S1_at
OSBPL2	oxysterol binding protein-like 2	-0.524253	0.000130935	0.00322515	Bt.26514.1.A1_at
CB451577	Accession CB451577	-0.52671	1.27e-08	2.16e-06	Bt.11094.1.S1_at
ZBED5	zinc finger, BED-type containing 5	-0.526792	1.14e-06	7.45e-05	Bt.28843.1.A1_at
CB458617	Accession CB458617	-0.527352	4.71e-09	9.45e-07	Bt.19219.1.S1_at
RAB3A	RAB3A, member RAS oncogene family	-0.527814	0.000154706	0.00366551	Bt.2362.1.S1_at
CB446532	Accession CB446532	-0.531088	0.000420872	0.00793147	Bt.20566.1.A1_at
BE751225	Accession BE751225	-0.532385	3.05e-05	0.00101279	Bt.24359.2.S1_at
CB531076	Accession CB531076	-0.536172	6.17e-07	4.46e-05	Bt.1929.1.S1_at
BTBD3	BTB (POZ) domain containing 3	-0.53635	1.27e-05	0.000501222	Bt.12872.1.S1_at
C13orf15_Hsa	chromosome 13 open reading frame 15	-0.536844	0.000342899	0.00685743	Bt.13235.2.S1_at
CK967533	Accession CK967533	-0.538878	2.96e-05	0.000996297	Bt.29349.1.A1_at
LINS1	lines homolog 1 (Drosophila)	-0.540549	8.37e-06	0.000352979	Bt.22500.1.A1_at
ZSCAN16	zinc finger and SCAN domain containing 16	-0.541121	4.89e-11	2.9e-08	Bt.3258.1.A1_at
BM030738	Accession BM030738	-0.544002	3.92e-05	0.00124296	Bt.21777.1.S1_at
CB538401	Accession CB538401	-0.545929	0.000476664	0.00877104	Bt.20452.1.A1_at
ZBED5	zinc finger, BED-type containing 5	-0.548672	8.11e-07	5.53e-05	Bt.20663.1.S1_at
CB441260	Accession CB441260	-0.549371	1.85e-05	0.000670907	Bt.2425.2.S1_at
KCTD11	potassium channel tetramerisation domain containing 11	-0.551527	4.63e-07	3.52e-05	Bt.24709.1.S1_at
SPSB2	splA/ryanodine receptor domain and SOCS box containing 2	-0.55369	8.69e-05	0.00237475	Bt.6898.1.S1_at
CB425319	Accession CB425319	-0.554781	1.4e-05	0.000536241	Bt.17216.1.A1_at
CK946020	Accession CK946020	-0.556	6.07e-07	4.42e-05	Bt.21737.1.S1_at
SPSB2	splA/ryanodine receptor domain and SOCS box containing 2	-0.556025	8.94e-05	0.00243209	Bt.6898.2.S1_a_at
TXNIP	thioredoxin interacting protein	-0.558504	5.88e-10	1.98e-07	Bt.12327.1.S1_at
CB533303	Accession CB533303	-0.559472	0.00025928	0.00549626	Bt.19017.1.A1_at
C14H8ORF70	chromosome 8 open reading frame 70 ortholog	-0.560477	8.62e-05	0.00236296	Bt.8903.1.S1_at
DIS3	DIS3 mitotic control homolog (S. cerevisiae)	-0.564409	0.00016723	0.0038665	Bt.16844.1.A1_at
TRIM32	tripartite motif-containing 32	-0.566349	1.93e-05	0.000692497	Bt.2883.1.A1_at
ZNF572	Zinc finger protein 572	-0.57144	5.32e-06	0.000250981	Bt.26401.1.A1_at
ZNF181	zinc finger protein 181	-0.571679	6.69e-07	4.76e-05	Bt.25310.1.A1_at
PRR3	proline rich 3	-0.573531	1.16e-09	3.35e-07	Bt.9982.1.S1_at
KTU	chromosome 14 open reading frame 104 ortholog	-0.575899	3.82e-08	5.34e-06	Bt.28852.1.S1_at
ZNF623	zinc finger protein 623	-0.575932	2.45e-08	3.67e-06	Bt.19898.1.A1_at
BF774834	Accession BF774834	-0.579834	2.2e-05	0.00076924	Bt.20501.1.S1_at
PPP1R3D	protein phosphatase 1, regulatory (inhibitor) subunit 3D	-0.582113	2.27e-09	5.77e-07	Bt.22576.3.S1_at
GNAS	GNAS complex locus	-0.582498	0.000216122	0.00479206	Bt.20852.1.A1_at
CK969017	Accession CK969017	-0.582791	8.63e-07	5.77e-05	Bt.29375.1.A1_at
CK779987	Accession CK779987	-0.583154	0.000116456	0.00293238	Bt.27135.1.A1_at
BE899901	Accession BE899901	-0.584713	3.78e-09	8.12e-07	Bt.6611.1.S1_at
RUNDC1	RUN domain containing 1	-0.59141	1.6e-06	9.5e-05	Bt.25427.1.S1_at
ZBTB9	zinc finger and BTB domain containing 9	-0.592053	4.78e-08	5.88e-06	Bt.22308.1.A1_at
PHF23	PHD finger protein 23	-0.593746	0.000338857	0.00678751	Bt.7523.1.S1_at
LYSMD1	LysM, putative peptidoglycan-binding, domain containing 1	-0.593826	0.000221257	0.00487981	Bt.24792.1.S1_at
CK957651	Accession CK957651	-0.601201	5.78e-05	0.00169709	Bt.10579.1.S1_at
BP105777	Accession BP105777	-0.602672	5.87e-06	0.000268538	Bt.11048.1.A1_at
C20orf20_Hsa	chromosome 20 open reading frame 20	-0.603788	4.47e-09	9.12e-07	Bt.3527.1.S1_at
CK846962	Accession CK846962	-0.615886	1.81e-07	1.77e-05	Bt.27566.1.A1_at
MAP3K14	Mitogen-activated protein kinase kinase kinase 14	-0.628388	1.73e-05	0.000636583	Bt.26906.1.S1_at
SUCLA2	succinate-CoA ligase, ADP-forming, beta subunit	-0.633586	9.27e-09	1.67e-06	Bt.5644.1.S1_at
CK727702	Accession CK727702	-0.646999	2.5e-05	0.000855696	Bt.25197.1.A1_at
CK778829	Accession CK778829	-0.650236	1.29e-08	2.16e-06	Bt.27111.1.A1_at
KLHL21	kelch-like 21 (Drosophila)	-0.651786	1.52e-07	1.53e-05	Bt.29915.1.S1_at
SFRS14	splicing factor, arginine/serine-rich 14	-0.665693	8.59e-08	9.71e-06	Bt.20362.2.S1_at
CB422905	Accession CB422905	-0.666062	2.36e-07	2.12e-05	Bt.20000.1.S1_at
SRRP130	Splicing factor, arginine/serine-rich 130	-0.667472	0.000265185	0.0055907	Bt.20878.1.A1_at
VPS37B	vacuolar protein sorting 37 homolog B (S. cerevisiae)	-0.673296	2.23e-05	0.000775871	Bt.7063.1.S1_at
CK949878	Accession CK949878	-0.675065	3.42e-07	2.78e-05	Bt.26928.1.S1_at
POLS	polymerase (DNA directed) sigma	-0.679651	1.31e-07	1.34e-05	Bt.6221.1.S1_at
LEMD2	LEM domain containing 2	-0.681532	3.12e-05	0.00102892	Bt.3029.1.S1_at
BF654655	Accession BF654655	-0.682865	4.61e-08	5.79e-06	Bt.22184.1.S1_at
PLEKHF1	pleckstrin homology domain containing, family F (with FYVE domain) member 1	-0.684523	0.000526685	0.009515	Bt.2421.1.A1_at
CK943781	Accession CK943781	-0.694251	2.49e-05	0.000854466	Bt.28403.1.A1_at
ZNF667	zinc finger protein 667	-0.695812	1.82e-07	1.77e-05	Bt.17906.1.S1_at
GADD45A	growth arrest and DNA-damage-inducible, alpha	-0.710255	2.01e-05	0.000717641	Bt.6446.1.S1_at
CEBPA	CCAAT/enhancer binding protein (C/EBP), alpha	-0.7132	3.42e-09	7.6e-07	Bt.4332.1.S2_at
BF045453	Accession BF045453	-0.725892	2.8e-05	0.000947743	Bt.6434.3.S1_at
NUDT18	Nudix (nucleoside diphosphate linked moiety X)-type motif 18	-0.730855	5.46e-10	1.94e-07	Bt.24473.1.S1_at
PPP1R3D	protein phosphatase 1, regulatory (inhibitor) subunit 3D	-0.732526	4.12e-10	1.51e-07	Bt.22576.1.A1_at
PPP1R3B	protein phosphatase 1, regulatory (inhibitor) subunit 3B	-0.744651	1.82e-08	2.84e-06	Bt.26905.1.A1_at
CB424752	Accession CB424752	-0.749756	0.000107728	0.00276294	Bt.16199.1.A1_at
ZMYM6	Zinc finger, MYM-type 6	-0.764125	0.000403482	0.00768592	Bt.16206.1.A1_at
ZNF793_Hsa	zinc finger protein 793	-0.771669	4.12e-09	8.55e-07	Bt.20941.1.S1_at
C1orf51_Hsa	chromosome 1 open reading frame 51	-0.778136	6.12e-05	0.00177867	Bt.14114.1.A1_at
KLC1	Kinesin light chain 1	-0.781761	3e-07	2.56e-05	Bt.5626.1.S1_at
PNMA1	paraneoplastic antigen MA1	-0.789551	3.85e-13	5.32e-10	Bt.7584.1.S1_at
RPRD1A	Regulation of nuclear pre-mRNA domain containing 1A	-0.795516	5.37e-07	4e-05	Bt.6259.1.S1_at
MIA	melanoma inhibitory activity	-0.835414	1.35e-05	0.000524568	Bt.4267.1.S1_at
C9H6ORF203	chromosome 6 open reading frame 203 ortholog	-0.839842	1.21e-10	5.78e-08	Bt.13845.1.S1_at
PIK3IP1	phosphoinositide-3-kinase interacting protein 1	-0.854712	0.00030796	0.00626399	Bt.20918.1.A1_at
CTSB	Cathepsin B	-0.886801	1.21e-05	0.000483151	Bt.17926.1.A1_at
CEBPA	CCAAT/enhancer binding protein (C/EBP), alpha	-0.9109	4.64e-07	3.52e-05	Bt.4332.1.S1_at
CB423629	Accession CB423629	-0.920169	6.25e-06	0.000281577	Bt.16773.1.A1_at
PHF13	PHD finger protein 13	-0.927938	5.08e-07	3.8e-05	Bt.21176.1.S1_at
BM446382	Accession BM446382	-0.975977	5.08e-06	0.000243176	Bt.3235.1.A1_at
ASCL2	Achaete-scute complex homolog 2 (Drosophila)	-1.02053	4.31e-05	0.00133737	Bt.9789.1.S1_at
CK769290	Accession CK769290	-1.10428	2.11e-07	1.97e-05	Bt.25386.1.A1_at
SPRY2	sprouty homolog 2 (Drosophila)	-1.17395	7.47e-07	5.28e-05	Bt.28178.1.A1_at
BE481719	Accession BE481719	-1.20628	1.93e-05	0.000692822	Bt.2599.1.S1_at
BF440568	Accession BF440568	-1.36344	3.37e-07	2.77e-05	Bt.8270.1.A1_at
FOS	FBJ murine osteosarcoma viral oncogene homolog	-1.46811	1.94e-06	0.000110565	Bt.2899.1.S2_at
