# Supplementary material for: Key Hub and Bottleneck Genes Differentiate the Macrophage Response to Virulent and Attenuated Mycobacterium bovis
Source: Front Immunol. 2014 Oct 1;5:422. doi: 10.3389/fimmu.2014.00422 (PMC4181336; doi:10.3389/fimmu.2014.00422)
Supplement: Supplementary file 1 [file Presentation1.ZIP › Supp Table 3.XLSX]

## Sheet: Sheet1
Table S3: DE genes detected between a paired comparison of virulent M. bovis versus attenuated BCG MDM infections at 6 h post infection, after filtering for an adjusted P-value of ≤ 0.01.
Gene Symbol	Gene Name	Log2 fold-change in expression (6 h M. bovis MDM-6 h BCG MDM)	P-value	Adjusted P-value	Affymetrix® GeneChip® Bovine Genome Array probe ID
CCL20	chemokine (C-C motif) ligand 20	3.48904	1.86e-14	1.65e-11	Bt.9560.1.S1_at
PTX3	pentraxin-related gene, rapidly induced by IL-1 beta	3.40646	2.91e-12	1.25e-09	Bt.10398.1.S1_at
CXCL2	chemokine (C-X-C motif) ligand 2	3.06902	1.67e-08	1.87e-06	Bt.610.1.A1_at
IL1B	interleukin 1, beta	2.83983	1.15e-09	2.01e-07	Bt.4856.1.S1_at
CXCL2	chemokine (C-X-C motif) ligand 2	2.65559	1.57e-10	3.61e-08	Bt.23093.1.S1_at
SLAMF1	signaling lymphocytic activation molecule family member 1	2.64023	9.42e-15	9.61e-12	Bt.8547.1.S1_at
SELP	selectin P	2.61642	2.42e-19	6.01e-16	Bt.4342.1.S1_at
TNF	tumor necrosis factor (TNF superfamily, member 2)	2.52595	9.3e-13	4.82e-10	Bt.12756.1.S1_at
CB445920	Accession CB445920	2.51082	5.34e-05	0.00129595	Bt.20798.1.S1_at
TNFAIP6	tumor necrosis factor, alpha-induced protein 6	2.48309	3.87e-09	5.6e-07	Bt.958.1.A1_at
IL1B	interleukin 1, beta	2.46935	5.03e-07	3.16e-05	Bt.4856.1.S2_at
EDN1	endothelin 1	2.446	1.27e-11	4.38e-09	Bt.4398.1.S1_at
APOBEC3A	apolipoprotein B mRNA editing enzyme, catalytic polypeptide-like 3A	2.41744	4.87e-05	0.00122238	Bt.20901.1.A1_at
CXCL2	chemokine (C-X-C motif) ligand 2	2.35605	5.46e-08	5.3e-06	Bt.611.1.S1_x_at
CXCL2	chemokine (C-X-C motif) ligand 2	2.34261	8.86e-08	7.7e-06	Bt.611.1.S1_at
TNFAIP6	tumor necrosis factor, alpha-induced protein 6	2.21164	1.32e-10	3.23e-08	Bt.958.2.S1_at
IL12B	interleukin 12B (natural killer cell stimulatory factor 2, cytotoxic lymphocyte maturation factor 2, p40)	2.1868	7.33e-14	4.8e-11	Bt.523.1.S1_at
IL1A	interleukin 1, alpha	2.11764	1.31e-08	1.54e-06	Bt.191.1.S2_at
GYPC	glycophorin C (Gerbich blood group)	2.11237	2.04e-11	6.2e-09	Bt.11221.1.S1_at
BP105592	Accession BP105592	2.07965	2.31e-14	1.72e-11	Bt.24124.1.A1_at
IL1A	interleukin 1, alpha	2.04002	4.83e-10	9.98e-08	Bt.191.1.S1_at
CCL22	chemokine (C-C motif) ligand 22	2.01597	5.07e-08	5.05e-06	Bt.21088.1.S1_at
HEBP2	heme binding protein 2	2.0072	7.38e-17	1.15e-13	Bt.13247.1.S1_at
CK975559	Accession CK975559	1.98781	8.24e-12	3.11e-09	Bt.29514.1.A1_at
FAM65C_Hsa	family with sequence similarity 65, member C	1.93706	1.6e-28	1.99e-24	Bt.3291.1.A1_at
CK773598	Accession CK773598	1.92618	1.45e-06	7.3e-05	Bt.24940.1.A1_at
CA8	Carbonic anhydrase VIII	1.90295	1.23e-15	1.39e-12	Bt.22726.1.A1_at
RHOC	ras homolog gene family, member C	1.89245	3.16e-13	1.78e-10	Bt.22455.1.S1_at
CB456533	Accession CB456533	1.88309	5.04e-21	1.77e-17	Bt.12554.1.S1_at
H19	H19, imprinted maternally expressed transcript (non-protein coding)	1.87556	5.68e-21	1.77e-17	Bt.5348.1.S1_at
LOXL4	lysyl oxidase-like 4	1.86434	7.36e-11	1.95e-08	Bt.12297.1.S1_at
IL6	interleukin 6 (interferon, beta 2)	1.84357	8.24e-06	0.000294437	Bt.3686.1.S1_at
MRM1	mitochondrial rRNA methyltransferase 1 homolog (S. cerevisiae)	1.81622	3.72e-06	0.000153304	Bt.19462.1.A1_at
DIXDC1	DIX domain containing 1	1.81323	1.64e-11	5.22e-09	Bt.1433.1.S1_at
AATK	apoptosis-associated tyrosine kinase	1.80539	1.01e-07	8.62e-06	Bt.24600.1.S1_at
MT1E	metallothionein 1E	1.78294	0.000723334	0.00924722	Bt.23042.1.S1_at
CSF3	colony stimulating factor 3 (granulocyte)	1.7802	3.77e-07	2.51e-05	Bt.4660.1.S1_at
GBP5	guanylate binding protein 5	1.74611	1.49e-05	0.000478754	Bt.21773.1.A1_at
NOS2	nitric oxide synthase 2, inducible	1.70098	5.99e-08	5.65e-06	Bt.23126.1.S1_at
GBP5	guanylate binding protein 5	1.66816	5.45e-05	0.00131597	Bt.16350.2.A1_s_at
LOC529195	similar to Mediterranean fever protein	1.66443	2.33e-06	0.000105562	Bt.18827.1.A1_at
CD38	CD38 molecule	1.66188	3.81e-09	5.58e-07	Bt.248.1.S1_at
TFPI2	tissue factor pathway inhibitor 2	1.65856	4.57e-06	0.000183235	Bt.2017.1.S1_at
GJB2	gap junction protein, beta 2, 26kDa	1.65615	2.31e-06	0.000105029	Bt.9760.1.S1_at
CD38	CD38 molecule	1.6542	2.41e-07	1.75e-05	Bt.27365.1.A1_at
MT2A	metallothionein 2A	1.65116	5.32e-06	0.00020533	Bt.2529.1.S1_at
CREB3L1	CAMP responsive element binding protein 3-like 1	1.64716	1.59e-16	1.98e-13	Bt.2236.1.S1_at
CNTFR	ciliary neurotrophic factor receptor	1.6324	6.22e-22	3.87e-18	Bt.10004.1.A1_at
GBP5	Guanylate binding protein 5	1.59885	2.41e-06	0.000107463	Bt.21773.2.S1_at
CSF2	colony stimulating factor 2 (granulocyte-macrophage)	1.59392	8.48e-07	4.82e-05	Bt.509.1.S1_at
BATF	basic leucine zipper transcription factor, ATF-like	1.58618	5.1e-12	2.05e-09	Bt.9265.2.S1_at
STAT1	Signal transducer and activator of transcription 1, 91kDa	1.58524	3.92e-09	5.61e-07	Bt.22364.1.S1_at
CA8	carbonic anhydrase VIII	1.56616	1.33e-17	2.37e-14	Bt.22726.3.S1_a_at
MMP1	matrix metallopeptidase 1 (interstitial collagenase)	1.5638	1.24e-06	6.56e-05	Bt.72.1.S1_at
CAMK2N1	Calcium/calmodulin-dependent protein kinase II inhibitor 1	1.56227	1.05e-16	1.46e-13	Bt.16230.1.S1_at
CD33	CD33 molecule	1.56001	0.00026415	0.00436356	Bt.26763.1.A1_at
CFB	complement factor B	1.54906	1.14e-06	6.09e-05	Bt.13542.1.S1_at
CXCL5	chemokine (C-X-C motif) ligand 5	1.54709	5.34e-06	0.000205766	Bt.7165.1.S1_at
GJB2	gap junction protein, beta 2, 26kDa	1.50754	7.35e-10	1.4e-07	Bt.29716.1.S1_at
IL15	interleukin 15	1.49805	1.47e-08	1.67e-06	Bt.522.1.S1_at
F3	coagulation factor III (thromboplastin, tissue factor)	1.49502	1.53e-06	7.6e-05	Bt.4106.1.S1_at
GJA1	gap junction protein, alpha 1, 43kDa	1.49448	6.35e-05	0.00148533	Bt.15972.1.S1_at
CB441467	Accession CB441467	1.4877	4.09e-13	2.21e-10	Bt.20591.1.S1_at
PTGS2	prostaglandin-endoperoxide synthase 2 (prostaglandin G/H synthase and cyclooxygenase)	1.47098	5.49e-07	3.38e-05	Bt.15758.1.S1_at
CK778273	Accession CK778273	1.46755	1.41e-13	8.34e-11	Bt.24919.1.S1_at
LAT	linker for activation of T cells	1.45097	6.95e-05	0.00159466	Bt.26847.2.S1_at
BP106777	Accession BP106777	1.44982	7.4e-10	1.4e-07	Bt.24197.1.A1_at
ANXA3	annexin A3	1.43915	1.2e-07	9.86e-06	Bt.6775.1.S1_at
IFNG	interferon, gamma	1.43218	0.000273927	0.00448609	Bt.188.1.S1_at
EBI3	Epstein-Barr virus induced 3	1.42717	3.2e-08	3.34e-06	Bt.20904.1.A1_at
CCL3	chemokine (C-C motif) ligand 3	1.42053	3.81e-06	0.000155396	Bt.9974.1.S1_a_at
BATF	basic leucine zipper transcription factor, ATF-like	1.41214	1.07e-09	1.9e-07	Bt.9265.1.A1_at
IL2RA	interleukin 2 receptor, alpha	1.41074	1.97e-12	9.06e-10	Bt.3941.1.S1_at
NOS2	nitric oxide synthase 2, inducible	1.41033	5.3e-10	1.05e-07	Bt.23126.2.A1_at
LIPG	Lipase, endothelial	1.40832	1.71e-11	5.31e-09	Bt.24827.1.A1_at
CB456232	Accession CB456232	1.40824	2.44e-12	1.09e-09	Bt.20591.2.A1_at
CB424072	Accession CB424072	1.40755	2.39e-06	0.000107105	Bt.16831.1.A1_at
CCL5	chemokine (C-C motif) ligand 5	1.39332	0.000196587	0.00353373	Bt.552.1.S1_at
NOS2	nitric oxide synthase 2, inducible	1.38978	1.34e-11	4.51e-09	Bt.23126.2.S1_at
FAM26F_Hsa	family with sequence similarity 26, member F	1.38539	3.67e-05	0.000972601	Bt.2212.1.S1_at
CB423951	Accession CB423951	1.3789	9.99e-09	1.23e-06	Bt.17780.1.A1_at
CD33	CD33 molecule	1.3781	5.25e-05	0.00128103	Bt.26763.2.S1_at
CLDN1	claudin 1	1.36262	1.44e-07	1.14e-05	Bt.24343.2.S1_at
EPAS1	endothelial PAS domain protein 1	1.34977	5.11e-11	1.41e-08	Bt.4353.1.S1_at
SSBP3	single stranded DNA binding protein 3	1.3225	1.4e-10	3.36e-08	Bt.21741.2.A1_at
COL13A1	collagen, type XIII, alpha 1	1.31763	2.74e-10	5.98e-08	Bt.23555.1.S1_at
CK944968	Accession CK944968	1.31221	6.87e-09	8.81e-07	Bt.11599.1.S1_at
ADAM19	ADAM metallopeptidase domain 19 (meltrin beta)	1.29738	9e-06	0.000317148	Bt.13604.1.S1_at
CB457261	Accession CB457261	1.28238	1.29e-06	6.7e-05	Bt.17514.1.S1_at
CK955216	Accession CK955216	1.27206	2.01e-05	0.000605593	Bt.29099.1.S1_at
MCOLN2	Mucolipin 2	1.26218	0.000661988	0.008677	Bt.25669.1.S1_at
CK773270	Accession CK773270	1.25783	4.88e-09	6.75e-07	Bt.23555.2.S1_at
CB430996	Accession CB430996	1.25549	5.52e-08	5.3e-06	Bt.17488.1.A1_at
CK849256	Accession CK849256	1.25068	1.77e-12	8.49e-10	Bt.27757.1.S1_at
CFLAR	CASP8 and FADD-like apoptosis regulator	1.23937	1.34e-09	2.21e-07	Bt.18643.2.S1_at
CCL4	chemokine (C-C motif) ligand 4	1.22882	0.000273609	0.00448609	Bt.9504.1.A1_at
NFKBIZ	nuclear factor of kappa light polypeptide gene enhancer in B-cells inhibitor, zeta	1.22257	2.29e-08	2.45e-06	Bt.8227.1.S1_at
KLF5	Kruppel-like factor 5 (intestinal)	1.22009	3.85e-07	2.53e-05	Bt.15802.1.S1_at
LAT	linker for activation of T cells	1.21982	0.000522937	0.00734178	Bt.26847.1.S1_a_at
LOC407171	Fc gamma 2 receptor	1.21956	9.57e-05	0.00206231	Bt.28015.1.S1_at
UPB1	ureidopropionase, beta	1.21545	3.05e-09	4.52e-07	Bt.19006.1.A1_at
CK773833	Accession CK773833	1.19798	0.000405061	0.00606324	Bt.25812.1.A1_at
CXCL2	chemokine (C-X-C motif) ligand 2	1.19214	6.84e-05	0.00157629	Bt.611.1.S2_at
CD72	CD72 molecule	1.19125	5.13e-07	3.2e-05	Bt.21980.1.S1_at
ZC3H12A	zinc finger CCCH-type containing 12A	1.18585	5.7e-11	1.54e-08	Bt.8745.1.S1_at
IRF1	interferon regulatory factor 1	1.1846	0.000113723	0.00236161	Bt.10077.1.S3_at
CCND2	cyclin D2	1.17032	2.55e-09	3.87e-07	Bt.4895.1.S1_at
CB438002	Accession CB438002	1.16646	5.71e-06	0.000217233	Bt.2129.1.S1_at
CB437799	Accession CB437799	1.15523	0.000692797	0.00893952	Bt.18111.1.A1_at
KLF5	Kruppel-like factor 5 (intestinal)	1.1522	1.58e-07	1.2e-05	Bt.15802.2.S1_at
AATK	apoptosis-associated tyrosine kinase	1.1487	1.62e-06	7.88e-05	Bt.8137.1.S2_at
CB431053	Accession CB431053	1.14504	6.35e-05	0.00148533	Bt.17493.1.A1_at
SCARA5	scavenger receptor class A, member 5 (putative)	1.14267	1.33e-13	8.26e-11	Bt.12715.1.S1_at
CTLA4	Cytotoxic T-lymphocyte-associated protein 4	1.13952	0.000730906	0.00931531	Bt.19143.1.A1_at
TM2D1	TM2 domain containing 1	1.1359	1.7e-07	1.29e-05	Bt.27160.1.A1_at
AGPAT4	1-acylglycerol-3-phosphate O-acyltransferase 4 (lysophosphatidic acid acyltransferase, delta)	1.13555	2.26e-06	0.000103265	Bt.25871.1.A1_at
CCRN4L	CCR4 carbon catabolite repression 4-like (S. cerevisiae)	1.13342	6.43e-12	2.5e-09	Bt.27843.1.S1_at
CK973831	Accession CK973831	1.12564	4.04e-08	4.19e-06	Bt.29486.1.A1_at
BF073015	Accession BF073015	1.12541	1.26e-11	4.38e-09	Bt.5604.2.S1_at
BI541071	Accession BI541071	1.12398	5.02e-07	3.16e-05	Bt.8796.1.S1_at
SLC1A2	solute carrier family 1 (glial high affinity glutamate transporter), member 2	1.12023	2.48e-18	5.14e-15	Bt.16310.1.A1_at
CB167955	Accession CB167955	1.11949	2.17e-05	0.000646839	Bt.22200.1.S1_at
SELENBP1	selenium binding protein 1	1.11093	3.01e-11	8.91e-09	Bt.21116.1.S1_at
LOC407195	similar to alpha-tubulin	1.10425	5.59e-05	0.00134454	Bt.28456.1.S1_at
IRF1	interferon regulatory factor 1	1.1016	0.000210872	0.00371583	Bt.10077.1.S2_at
RASSF4	Ras association (RalGDS/AF-6) domain family member 4	1.10147	1.52e-07	1.18e-05	Bt.4509.2.S1_at
CK981861	Accession CK981861	1.09813	1.33e-08	1.54e-06	Bt.1927.1.S1_at
SDC1	Syndecan 1	1.09699	0.000104958	0.00220536	Bt.21944.1.S1_at
GPR132	G protein-coupled receptor 132	1.08616	3.46e-07	2.34e-05	Bt.20357.2.A1_at
GJB2	gap junction protein, beta 2, 26kDa	1.08376	4.89e-10	9.98e-08	Bt.29716.1.A1_at
RASSF4	Ras association (RalGDS/AF-6) domain family member 4	1.0823	1.43e-06	7.2e-05	Bt.20161.1.S1_at
SEMA6A	sema domain, transmembrane domain (TM), and cytoplasmic domain, (semaphorin) 6A	1.08062	2.21e-08	2.39e-06	Bt.24434.1.A1_at
PIK3R5	phosphoinositide-3-kinase, regulatory subunit 5	1.06368	4.53e-06	0.000182195	Bt.24675.1.S1_at
SLC13A3	solute carrier family 13 (sodium-dependent dicarboxylate transporter), member 3	1.05436	2.9e-07	2.05e-05	Bt.26578.1.S1_at
MT1E	Metallothionein 1E	1.05141	1.63e-06	7.88e-05	Bt.14200.1.A1_at
CK962832	Accession CK962832	1.03646	0.000745369	0.00941284	Bt.11278.1.S1_at
UBD	ubiquitin D	1.03445	0.000181737	0.00330804	Bt.5897.2.S1_at
PTGES	prostaglandin E synthase	1.03323	6.87e-09	8.81e-07	Bt.8953.1.S1_at
TRPC6	transient receptor potential cation channel, subfamily C, member 6	1.02927	2.48e-06	0.000109464	Bt.19028.1.A1_at
CCL3	chemokine (C-C motif) ligand 3	1.02077	2.5e-05	0.000715833	Bt.9974.1.S1_at
DNTT	deoxynucleotidyltransferase, terminal	1.02054	3.15e-07	2.17e-05	Bt.329.1.S1_at
PRNP	prion protein (p27-30) (Creutzfeldt-Jakob disease, Gerstmann-Strausler-Scheinker syndrome, fatal familial insomnia)	1.01892	1.41e-11	4.61e-09	Bt.4737.1.S2_s_at
PRNP	prion protein (p27-30) (Creutzfeldt-Jakob disease, Gerstmann-Strausler-Scheinker syndrome, fatal familial insomnia)	0.996645	2.94e-10	6.23e-08	Bt.4737.1.S2_at
BF600689	Accession BF600689	0.995687	1.23e-10	3.06e-08	Bt.25226.1.A1_at
CB457520	Accession CB457520	0.989565	1.18e-11	4.33e-09	Bt.17780.2.S1_at
PTPN1	protein tyrosine phosphatase, non-receptor type 1	0.988624	7.77e-07	4.49e-05	Bt.9542.1.S1_at
CLDN1	claudin 1	0.98832	0.000331938	0.00525195	Bt.24343.1.A1_at
LGR4	leucine-rich repeat-containing G protein-coupled receptor 4	0.986249	1.35e-09	2.21e-07	Bt.17263.1.S1_at
LOC517354	similar to fractalkine	0.978322	0.000134089	0.00265082	Bt.1275.1.S1_at
C1orf38_Hsa	chromosome 1 open reading frame 38	0.972054	2.13e-05	0.000640152	Bt.22179.1.S1_at
PTGS2	Prostaglandin-endoperoxide synthase 2 (prostaglandin G/H synthase and cyclooxygenase)	0.97104	1.4e-05	0.000455208	Bt.16478.1.A1_at
CB436518	Accession CB436518	0.969664	1.48e-10	3.48e-08	Bt.17286.1.A1_at
RYBP	RING1 and YY1 binding protein	0.969393	5.74e-07	3.47e-05	Bt.20494.1.S1_at
CB423296	Accession CB423296	0.966227	0.000119882	0.00244863	Bt.20115.1.S1_at
CB460424	Accession CB460424	0.962764	6.93e-05	0.00159234	Bt.19406.1.A1_at
CB435477	Accession CB435477	0.960886	7.42e-10	1.4e-07	Bt.22274.1.S1_at
PROCR	protein C receptor, endothelial (EPCR)	0.958831	0.000237711	0.00407285	Bt.526.1.S1_at
CB534665	Accession CB534665	0.954781	1.82e-10	4.12e-08	Bt.18036.1.A1_at
F5	coagulation factor V (proaccelerin, labile factor)	0.954648	1.25e-07	1.01e-05	Bt.4130.1.S1_at
TFRC	transferrin receptor (p90, CD71)	0.953266	1.85e-05	0.000573751	Bt.19482.1.A1_at
RFTN1	raftlin, lipid raft linker 1	0.949528	0.000102386	0.00216964	Bt.20477.1.S1_at
CD69	CD69 molecule	0.930545	7.31e-05	0.00165615	Bt.8544.1.S1_at
CB427708	Accession CB427708	0.918942	7.64e-06	0.000277721	Bt.9122.1.A1_at
PPP1R16B	protein phosphatase 1, regulatory (inhibitor) subunit 16B	0.917986	1.98e-05	0.000604553	Bt.8543.1.S1_at
CK775036	Accession CK775036	0.916597	2.29e-05	0.000675768	Bt.24605.1.S1_at
ANKRD33B	ankyrin repeat domain 33B	0.910396	3.1e-07	2.14e-05	Bt.17309.1.S1_at
EPAS1	endothelial PAS domain protein 1	0.909087	0.000134594	0.00265082	Bt.4353.2.S1_at
MARCKSL1	MARCKS-like 1	0.908751	0.00049989	0.00713089	Bt.3880.1.S1_at
IL1R1	interleukin 1 receptor, type I	0.905031	9.29e-10	1.7e-07	Bt.24073.1.S1_at
BIRC3	baculoviral IAP repeat-containing 3	0.90114	1.27e-05	0.000421484	Bt.9391.2.S1_at
TIMP1	TIMP metallopeptidase inhibitor 1	0.900029	7.89e-06	0.000286062	Bt.632.1.S1_at
EHBP1	EH domain binding protein 1	0.899017	0.000219717	0.00383856	Bt.6771.1.S1_at
UPB1	Ureidopropionase, beta	0.897713	2.33e-06	0.000105562	Bt.19006.2.A1_at
SMPD3	Sphingomyelin phosphodiesterase 3, neutral membrane (neutral sphingomyelinase II)	0.895435	0.000558063	0.00770449	Bt.21927.3.S1_at
PARM1	prostate androgen-regulated mucin-like protein 1	0.894994	0.000606588	0.00818368	Bt.24157.1.A1_at
ACTN1	actinin, alpha 1	0.890696	3.2e-05	0.000876725	Bt.17794.2.A1_at
SAA3	serum amyloid A 3	0.890279	7.5e-05	0.00168785	Bt.22322.1.S1_at
PCP4L1	Purkinje cell protein 4 like 1	0.886855	3.36e-07	2.28e-05	Bt.5420.1.A1_a_at
MAP3K8	mitogen-activated protein kinase kinase kinase 8	0.885234	5.04e-06	0.000197762	Bt.28561.1.S1_at
PCP4L1	Purkinje cell protein 4 like 1	0.884375	1.62e-06	7.88e-05	Bt.5420.1.A1_at
SSBP3	single stranded DNA binding protein 3	0.883737	3.5e-14	2.42e-11	Bt.21741.1.S1_at
2003-03-01	membrane-associated ring finger (C3HC4) 3	0.883327	1.34e-07	1.07e-05	Bt.15808.1.S1_at
CISH	cytokine inducible SH2-containing protein	0.878847	0.000129414	0.00258806	Bt.4321.1.S1_at
CD80	CD80 molecule	0.877627	0.000669666	0.00874427	Bt.27986.1.A1_at
AXIN2	axin 2	0.877624	1.42e-09	2.26e-07	Bt.4412.1.S1_at
ECE1	endothelin converting enzyme 1	0.875934	0.000475264	0.00684238	Bt.4378.1.S1_at
SELL	selectin L	0.869958	0.00073455	0.00933899	Bt.2314.1.S1_at
SLC29A1	solute carrier family 29 (nucleoside transporters), member 1	0.868433	0.000277524	0.00451258	Bt.21770.1.S1_at
POLB	polymerase (DNA directed), beta	0.865064	1.09e-07	9.12e-06	Bt.27181.1.A1_at
PLK2	polo-like kinase 2 (Drosophila)	0.865059	0.000136805	0.00267649	Bt.10259.1.A1_at
CDC42EP2	CDC42 effector protein (Rho GTPase binding) 2	0.864152	0.000382973	0.00580243	Bt.20259.1.S1_at
AU278969	Accession AU278969	0.85427	5.1e-05	0.00125735	Bt.12466.1.A1_at
NFE2	nuclear factor (erythroid-derived 2), 45kDa	0.851831	1.71e-07	1.29e-05	Bt.24217.1.S1_at
CDC42EP4	CDC42 effector protein (Rho GTPase binding) 4	0.848305	3.59e-05	0.00095576	Bt.20490.1.S1_at
ZNF462	zinc finger protein 462	0.846893	3.58e-07	2.39e-05	Bt.26259.1.A1_at
TIMP1	TIMP metallopeptidase inhibitor 1	0.84489	2.3e-05	0.000675768	Bt.632.1.S1_s_at
BE755851	Accession BE755851	0.843106	4.5e-05	0.00115122	Bt.19214.1.S1_at
CK778952	Accession CK778952	0.841948	4.47e-05	0.0011512	Bt.27171.1.A1_at
CB458376	Accession CB458376	0.83364	0.000516312	0.00732315	Bt.19272.1.A1_at
ECE1	endothelin converting enzyme 1	0.831107	7.14e-05	0.00162411	Bt.4378.2.S1_a_at
VCAN	versican	0.829577	4.74e-06	0.000189142	Bt.5395.1.S1_a_at
RNF144B	ring finger protein 144B	0.828288	0.000319936	0.00510215	Bt.6796.1.A1_at
CB420640	Accession CB420640	0.826507	0.000220775	0.00385165	Bt.16491.1.A1_at
CB534208	Accession CB534208	0.82095	0.000765598	0.00961947	Bt.21102.1.S1_at
CB429610	Accession CB429610	0.819238	0.000116087	0.00239074	Bt.20822.1.A1_at
ACTN1	actinin, alpha 1	0.813356	5.69e-05	0.0013583	Bt.17794.1.S1_at
BI537129	Accession BI537129	0.810564	2.96e-10	6.23e-08	Bt.16347.1.S1_at
C16orf74_Hsa	chromosome 16 open reading frame 74	0.80769	1.89e-05	0.000584688	Bt.22437.1.S1_at
ITGA4	integrin, alpha 4 (antigen CD49D, alpha 4 subunit of VLA-4 receptor)	0.805369	7.94e-07	4.57e-05	Bt.8130.1.S1_at
GPR132	G protein-coupled receptor 132	0.805268	7.18e-08	6.52e-06	Bt.20357.1.S1_at
TIMP1	TIMP metallopeptidase inhibitor 1	0.805206	2.94e-05	0.000823241	Bt.27976.1.S1_at
LTA	lymphotoxin alpha (TNF superfamily, member 1)	0.796164	6.45e-06	0.00023941	Bt.27067.1.A1_at
BF440269	Accession BF440269	0.795809	1.55e-05	0.000494386	Bt.6800.1.A1_at
CK769312	Accession CK769312	0.795413	0.000154269	0.0029297	Bt.25389.1.A1_at
ECE1	endothelin converting enzyme 1	0.791228	0.000562484	0.00773975	Bt.24750.2.S1_a_at
ZNF462	zinc finger protein 462	0.777813	8.59e-09	1.07e-06	Bt.26259.3.A1_a_at
CDC37L1	cell division cycle 37 homolog (S. cerevisiae)-like 1	0.775193	4.93e-08	4.94e-06	Bt.9516.1.S1_at
FADS2	fatty acid desaturase 2	0.774605	0.000376864	0.00573784	Bt.3891.1.S1_at
CB431581	Accession CB431581	0.7745	1.2e-06	6.34e-05	Bt.14314.1.S1_at
CB437649	Accession CB437649	0.770264	0.00038697	0.00585586	Bt.2129.2.S1_at
RYBP	RING1 and YY1 binding protein	0.769651	6.08e-06	0.000228369	Bt.20681.1.A1_at
BI537878	Accession BI537878	0.766921	0.000161758	0.00300764	Bt.26926.1.S1_at
CD83	CD83 molecule	0.766031	0.000102266	0.00216964	Bt.3841.2.S1_at
HOMER2	homer homolog 2 (Drosophila)	0.763512	0.000457522	0.00666407	Bt.5922.1.S1_at
CB443368	Accession CB443368	0.762921	1.35e-05	0.000444765	Bt.18355.1.A1_at
MAFF	v-maf musculoaponeurotic fibrosarcoma oncogene homolog F (avian)	0.761879	0.000136181	0.00267186	Bt.7142.2.S1_a_at
CK849639	Accession CK849639	0.760116	0.000119183	0.00244237	Bt.4509.1.S1_at
RASSF2	Ras association (RalGDS/AF-6) domain family member 2	0.759152	7.19e-09	9.03e-07	Bt.8138.1.S1_at
NMI	N-myc (and STAT) interactor	0.759117	4.72e-06	0.000188769	Bt.12285.2.S1_a_at
SMPD3	sphingomyelin phosphodiesterase 3, neutral membrane (neutral sphingomyelinase II)	0.754664	1.01e-06	5.55e-05	Bt.3716.1.A1_at
SEC22B	SEC22 vesicle trafficking protein homolog B (S. cerevisiae)	0.7531	9.47e-10	1.71e-07	Bt.4616.2.S1_at
CK837087	Accession CK837087	0.751483	2.48e-06	0.000109464	Bt.26777.2.S1_at
NFKBIZ	nuclear factor of kappa light polypeptide gene enhancer in B-cells inhibitor, zeta	0.74004	2.28e-05	0.000673755	Bt.23207.1.A1_s_at
ANKRD33B	ankyrin repeat domain 33B	0.738667	1.16e-09	2.01e-07	Bt.17309.2.A1_at
TP53I11	tumor protein p53 inducible protein 11	0.737787	5.36e-08	5.25e-06	Bt.22264.2.A1_a_at
MAFF	v-maf musculoaponeurotic fibrosarcoma oncogene homolog F (avian)	0.735765	0.000170758	0.00313746	Bt.7142.1.S1_at
CK965687	Accession CK965687	0.735063	1.27e-05	0.000421484	Bt.29312.1.A1_at
B4GALT5	UDP-Gal:betaGlcNAc beta 1,4- galactosyltransferase, polypeptide 5	0.730855	1.11e-06	5.99e-05	Bt.13147.1.S1_at
CB428771	Accession CB428771	0.728796	0.00065059	0.00858185	Bt.17330.1.A1_at
CDC2L2	cell division cycle 2-like 2 (PITSLRE proteins)	0.726145	1.17e-06	6.23e-05	Bt.20012.1.S1_at
EMILIN2	elastin microfibril interfacer 2	0.724965	0.000158363	0.00297115	Bt.9353.1.S1_at
SDC4	Syndecan 4	0.724336	1.38e-05	0.000454238	Bt.14031.1.S1_at
NYREN18	NEDD8 ultimate buster-1	0.721869	5.6e-05	0.00134454	Bt.12732.1.S1_at
ZNF462	zinc finger protein 462	0.719717	1.83e-05	0.000570852	Bt.25937.1.A1_at
TP53I11	tumor protein p53 inducible protein 11	0.715733	1.56e-07	1.2e-05	Bt.22264.1.S1_at
TNIP1	TNFAIP3 interacting protein 1	0.71446	7.1e-07	4.19e-05	Bt.5432.2.S1_at
BCAM	basal cell adhesion molecule (Lutheran blood group)	0.713105	7.03e-09	8.93e-07	Bt.7873.1.S2_at
CDGAP_Hsa	Cdc42 GTPase-activating protein	0.711785	2.2e-05	0.000655856	Bt.19281.1.A1_at
LOC533883	Similar to Uncharacterized protein KIAA1671	0.711302	2.48e-07	1.78e-05	Bt.28655.1.S1_at
SERPINB1	serpin peptidase inhibitor, clade B (ovalbumin), member 1	0.708257	1.98e-05	0.000604553	Bt.27909.1.S1_at
SLC2A3	solute carrier family 2 (facilitated glucose transporter), member 3	0.706588	0.000337575	0.00528188	Bt.3964.1.S1_at
ZNF462	zinc finger protein 462	0.705405	5.32e-10	1.05e-07	Bt.26259.2.S1_at
CK952663	Accession CK952663	0.695817	1.21e-08	1.44e-06	Bt.18643.1.A1_a_at
CK961585	Accession CK961585	0.694817	1.45e-12	7.2e-10	Bt.28773.1.A1_at
MT3	metallothionein 3	0.689506	0.000130315	0.0026019	Bt.16213.1.S1_at
MYBPH	myosin binding protein H	0.686048	5.95e-05	0.00141344	Bt.1068.1.A1_at
FZD4	Frizzled homolog 4 (Drosophila)	0.685122	2.98e-05	0.000827926	Bt.1739.1.S1_at
AV600487	Accession AV600487	0.684335	2.44e-09	3.75e-07	Bt.3138.1.S1_at
TLE3	transducin-like enhancer of split 3 (E(sp1) homolog, Drosophila)	0.682946	3.8e-06	0.000155396	Bt.7763.1.S1_at
INHBA	inhibin, beta A	0.677364	0.00016882	0.00311565	Bt.12760.1.S1_at
CDO1	cysteine dioxygenase, type I	0.673127	2.16e-06	9.97e-05	Bt.2723.1.A1_at
CA035005	Accession CA035005	0.667477	0.000157383	0.0029617	Bt.12583.1.A1_at
CK961027	Accession CK961027	0.666583	3.22e-05	0.000878781	Bt.17079.1.S1_a_at
PPP2R3C	protein phosphatase 2 (formerly 2A), regulatory subunit B'', gamma	0.665875	1.55e-07	1.2e-05	Bt.12250.1.S1_at
STAT5A	signal transducer and activator of transcription 5A	0.663619	6.54e-08	6.03e-06	Bt.4641.1.S1_at
CB420367	Accession CB420367	0.66305	4.66e-08	4.75e-06	Bt.16347.2.A1_at
NFKBIB	nuclear factor of kappa light polypeptide gene enhancer in B-cells inhibitor, beta	0.662369	0.000119665	0.00244822	Bt.20178.1.S1_at
CK847122	Accession CK847122	0.659737	0.000790064	0.00984731	Bt.27893.1.S1_at
TRIM25	tripartite motif-containing 25	0.655839	1.67e-05	0.000527499	Bt.13869.1.A1_at
MBOAT1	membrane bound O-acyltransferase domain containing 1	0.650058	7.1e-07	4.19e-05	Bt.20276.2.A1_at
LYN	v-yes-1 Yamaguchi sarcoma viral related oncogene homolog	0.645547	1.55e-06	7.65e-05	Bt.10831.2.S1_at
CLIC2	chloride intracellular channel 2	0.643425	3.11e-05	0.000854664	Bt.14163.2.S1_at
B4GALT5	UDP-Gal:betaGlcNAc beta 1,4- galactosyltransferase, polypeptide 5	0.641672	8.71e-06	0.000308638	Bt.13147.1.A1_at
KIAA0391_Hsa	KIAA0391	0.641212	1.23e-05	0.000411687	Bt.9142.1.A1_at
ANKRD33	ankyrin repeat domain 33	0.637627	1e-14	9.61e-12	Bt.3451.1.A1_at
CK951297	Accession CK951297	0.637026	5.14e-07	3.2e-05	Bt.28285.1.S1_a_at
2011-09-01	Septin 11	0.636265	1.58e-05	0.000501787	Bt.23308.1.S1_at
SBNO2	strawberry notch homolog 2 (Drosophila)	0.63199	1.2e-06	6.34e-05	Bt.10014.1.S1_at
CDK6	cyclin-dependent kinase 6	0.63171	2.4e-05	0.00069961	Bt.25462.1.S1_at
CK973613	Accession CK973613	0.62972	1.11e-07	9.15e-06	Bt.29477.1.A1_at
LOC100140797	similar to Uncharacterized protein C18orf8 (Colon cancer-associated protein Mic1) (Mic-1)	0.628029	4.66e-05	0.00117709	Bt.23046.1.A1_at
C1orf38_Hsa	chromosome 1 open reading frame 38	0.619092	6.01e-05	0.0014197	Bt.22179.2.S1_at
NRD1	nardilysin (N-arginine dibasic convertase)	0.611853	2.1e-14	1.72e-11	Bt.21674.1.S1_at
LYN	V-yes-1 Yamaguchi sarcoma viral related oncogene homolog	0.609995	1.31e-06	6.72e-05	Bt.10831.3.A1_at
MYBPH	myosin binding protein H	0.603048	6.01e-06	0.000226504	Bt.1068.2.S1_at
SLC41A2	solute carrier family 41, member 2	0.6024	0.000257745	0.0042977	Bt.16730.1.A1_at
PDPN	podoplanin	0.601853	1.25e-05	0.000417701	Bt.12295.1.S1_at
TWISTNB	TWIST neighbor	0.601693	1.23e-07	9.97e-06	Bt.13392.1.S1_at
CK964062	Accession CK964062	0.601077	4.33e-05	0.00112237	Bt.25399.1.S1_at
RASSF5	Ras association (RalGDS/AF-6) domain family member 5	0.598837	0.000109967	0.0022951	Bt.22323.2.S1_at
OPTN	optineurin	0.597199	0.000455015	0.00663533	Bt.17777.3.S1_at
XKR8	XK, Kell blood group complex subunit-related family, member 8	0.596856	6.63e-05	0.00153481	Bt.24355.1.A1_at
IER3	immediate early response 3	0.595202	9.86e-05	0.00210562	Bt.2153.1.S1_at
DENND3	DENN/MADD domain containing 3	0.59248	3.49e-06	0.000145619	Bt.29930.1.S1_at
CK952663	Accession CK952663	0.591995	4.1e-09	5.8e-07	Bt.18643.1.A1_at
KIAA0922_Hsa	KIAA0922	0.591457	0.000290848	0.00469851	Bt.21222.1.S1_at
CLIC2	chloride intracellular channel 2	0.591222	1.59e-05	0.000503	Bt.14163.1.A1_at
PRKAR2B	protein kinase, cAMP-dependent, regulatory, type II, beta	0.591183	2.13e-06	9.9e-05	Bt.462.1.S1_at
SLC39A14	solute carrier family 39 (zinc transporter), member 14	0.584655	2.34e-05	0.00068567	Bt.10001.1.A1_at
AP4S1	adaptor-related protein complex 4, sigma 1 subunit	0.581798	3.34e-06	0.000141227	Bt.26567.1.S1_at
CK946118	Accession CK946118	0.577238	9.49e-07	5.27e-05	Bt.5756.2.S1_at
S100A13	8KDa amlexanox-binding protein	0.576139	4.51e-05	0.00115122	Bt.196.1.S1_at
TNIP1	TNFAIP3 interacting protein 1	0.573551	3.47e-05	0.000933178	Bt.5432.3.S1_at
GPX7	glutathione peroxidase 7	0.573025	3.1e-05	0.000854664	Bt.11662.1.A1_at
SIDT2	SID1 transmembrane family, member 2	0.569944	8.22e-05	0.00181583	Bt.20099.1.S1_at
CK946845	Accession CK946845	0.569774	7.39e-07	4.31e-05	Bt.28929.1.S1_at
SERPINB9	Serpin peptidase inhibitor, clade B (ovalbumin), member 9	0.567909	3.38e-11	9.77e-09	Bt.1364.3.A1_at
CH25H	cholesterol 25-hydroxylase	0.567047	0.000477342	0.00686434	Bt.1052.1.A1_at
CDC37L1	Cell division cycle 37 homolog (S. cerevisiae)-like 1	0.565778	4.57e-08	4.69e-06	Bt.9516.2.A1_at
STEAP1	six transmembrane epithelial antigen of the prostate 1	0.564036	2.35e-14	1.72e-11	Bt.16925.1.A1_at
AW431834	Accession AW431834	0.557059	1.1e-05	0.000371823	Bt.4042.1.S1_at
CB464689	Accession CB464689	0.556134	0.000112857	0.00234753	Bt.21841.2.A1_at
TMEM185A	transmembrane protein 185A	0.554775	5.03e-06	0.000197762	Bt.24898.1.S1_at
GPX3	glutathione peroxidase 3 (plasma)	0.552079	4.48e-07	2.89e-05	Bt.12916.1.S1_at
DNMBP	Dynamin binding protein	0.550783	4.47e-05	0.0011512	Bt.18016.1.A1_at
MEN1	multiple endocrine neoplasia I	0.55031	5.58e-08	5.3e-06	Bt.26871.1.S1_at
NMI	N-myc (and STAT) interactor	0.548314	9.93e-06	0.000341287	Bt.12285.3.S1_a_at
BI774755	Accession BI774755	0.547469	3.79e-05	0.000995558	Bt.10870.1.S1_at
DTX2	deltex homolog 2 (Drosophila)	0.543353	1.91e-06	8.94e-05	Bt.24338.1.S1_at
UAP1	UDP-N-acteylglucosamine pyrophosphorylase 1	0.543146	4.48e-05	0.00115122	Bt.22527.1.A1_at
COL27A1	Collagen, type XXVII, alpha 1	0.54282	8.77e-05	0.00191693	Bt.7168.1.S1_at
CHI3L1	chitinase 3-like 1 (cartilage glycoprotein-39)	0.539789	3.22e-05	0.000878781	Bt.5238.1.S1_at
LOC509109	similar to mitogen-activated protein kinase kinase kinase kinase 4	0.538563	5.23e-09	7.07e-07	Bt.16996.1.A1_at
HYOU1	Hypoxia up-regulated 1	0.538534	1.59e-06	7.81e-05	Bt.6149.3.S1_at
FADD	Fas (TNFRSF6)-associated via death domain	0.536769	0.000692388	0.00893952	Bt.3682.1.S1_at
CK945574	Accession CK945574	0.533399	7.61e-07	4.42e-05	Bt.5756.1.A1_at
DGKH	diacylglycerol kinase, eta	0.531588	1.45e-05	0.000466515	Bt.4413.1.S1_at
PIM1	pim-1 oncogene	0.530771	8.42e-05	0.00184626	Bt.272.1.S1_at
MBOAT1	Membrane bound O-acyltransferase domain containing 1	0.530706	3.01e-05	0.000830823	Bt.20276.1.S1_at
PARP11	poly (ADP-ribose) polymerase family, member 11	0.523779	0.00020579	0.00365168	Bt.8984.1.S1_at
BM105999	Accession BM105999	0.522957	3.63e-05	0.000963744	Bt.14032.1.S1_at
BE481022	Accession BE481022	0.519853	7.04e-05	0.00160766	Bt.21373.1.S1_at
CDGAP_Hsa	Cdc42 GTPase-activating protein	0.51606	2.8e-06	0.00012173	Bt.19281.2.S1_at
ACVRL1	activin A receptor type II-like 1	0.515522	1.46e-07	1.15e-05	Bt.28710.2.A1_a_at
HYOU1	Hypoxia up-regulated 1	0.515391	4.93e-07	3.14e-05	Bt.6149.1.S1_at
TSFM	Ts translation elongation factor, mitochondrial	0.514466	0.000275169	0.00449779	Bt.532.1.S1_at
ANXA13	annexin A13	0.513755	0.000186799	0.00338223	Bt.28521.1.S1_at
RASGEF1B	RasGEF domain family, member 1B	0.513179	8.21e-06	0.000294269	Bt.27826.1.S1_at
HYOU1	Hypoxia up-regulated 1	0.510824	8.84e-07	5e-05	Bt.6149.2.S1_at
ARHGEF6	Rac/Cdc42 guanine nucleotide exchange factor (GEF) 6	0.508553	3.1e-07	2.14e-05	Bt.24927.1.A1_at
CDC42EP2	CDC42 effector protein (Rho GTPase binding) 2	0.508463	0.000253888	0.00425622	Bt.20259.2.S1_at
WTAP	Wilms tumor 1 associated protein	0.508039	7.36e-08	6.64e-06	Bt.6777.2.S1_at
CB427033	Accession CB427033	0.505855	0.000168398	0.00311249	Bt.22215.2.A1_at
JAM2	junctional adhesion molecule 2	0.505171	0.000626553	0.00834058	Bt.18203.2.S1_at
AW464698	Accession AW464698	0.504957	0.000517569	0.00732362	Bt.20115.2.S1_at
PHF20	PHD finger protein 20	0.500574	0.000117082	0.00240382	Bt.20683.1.S1_at
CK834854	Accession CK834854	0.499059	6.34e-06	0.000236812	Bt.16240.1.A1_at
MED24	mediator complex subunit 24	0.498745	9.63e-06	0.000334014	Bt.23964.1.S1_at
MAP4K2	mitogen-activated protein kinase kinase kinase kinase 2	0.496774	1.36e-06	6.89e-05	Bt.23082.1.S1_at
NR3C1	nuclear receptor subfamily 3, group C, member 1 (glucocorticoid receptor)	0.495329	3.06e-07	2.14e-05	Bt.22888.1.S1_at
CB460646	Accession CB460646	0.494771	9.34e-05	0.0020232	Bt.19420.2.S1_at
CB534578	Accession CB534578	0.49262	1.99e-06	9.26e-05	Bt.19800.1.A1_at
TBC1D1	TBC1 (tre-2/USP6, BUB2, cdc16) domain family, member 1	0.491411	4.95e-05	0.00123446	Bt.4932.1.S1_at
CK974498	Accession CK974498	0.490932	0.000783659	0.00977726	Bt.19349.1.A1_at
SLC9A3R1	solute carrier family 9 (sodium/hydrogen exchanger), member 3 regulator 1	0.490538	0.000263263	0.00435469	Bt.8191.1.S1_at
PCP4L1	Purkinje cell protein 4 like 1	0.487623	1.94e-07	1.44e-05	Bt.5420.3.A1_at
ICAM1	intercellular adhesion molecule 1	0.485319	5e-05	0.0012421	Bt.5372.1.S1_at
CK816668	Accession CK816668	0.485278	0.000188666	0.00341107	Bt.26452.1.A1_at
STAT3	Signal transducer and activator of transcription 3 (acute-phase response factor)	0.483349	6.44e-05	0.00150237	Bt.15334.2.A1_at
CK957799	Accession CK957799	0.482111	3.4e-05	0.000918622	Bt.7082.1.S1_at
HMOX2	heme oxygenase (decycling) 2	0.480377	9.27e-07	5.22e-05	Bt.3226.1.S1_at
RIPK2	receptor-interacting serine-threonine kinase 2	0.478146	1.16e-05	0.000391952	Bt.12197.2.S1_a_at
CK846135	Accession CK846135	0.477442	0.000249001	0.00419123	Bt.27893.2.S1_at
CB426409	Accession CB426409	0.477049	0.000380019	0.00577699	Bt.17079.2.A1_at
MVD	mevalonate (diphospho) decarboxylase	0.476088	0.000519421	0.00732455	Bt.3884.1.S1_at
SNN	stannin	0.47282	7.81e-08	6.89e-06	Bt.9947.1.S1_at
REV3L	REV3-like, catalytic subunit of DNA polymerase zeta (yeast)	0.471469	3.99e-05	0.00104375	Bt.25319.2.S1_at
OPTN	optineurin	0.470763	0.000508375	0.00722492	Bt.17777.1.S1_at
RASSF5	Ras association (RalGDS/AF-6) domain family member 5	0.469538	0.000221607	0.00385535	Bt.22323.1.A1_a_at
SPNS1	spinster homolog 1 (Drosophila)	0.469167	1.64e-06	7.93e-05	Bt.5789.1.S1_at
DPH3	DPH3, KTI11 homolog (S. cerevisiae)	0.466586	0.00010318	0.00217905	Bt.6145.1.S1_at
BI976232	Accession BI976232	0.465562	0.000743209	0.00940466	Bt.23666.1.A1_at
CB460046	Accession CB460046	0.465441	3.75e-05	0.000987571	Bt.19248.1.A1_at
EIF2C2	eukaryotic translation initiation factor 2C, 2	0.46441	0.000111927	0.00233209	Bt.21912.1.S1_at
UAP1	UDP-N-acteylglucosamine pyrophosphorylase 1	0.463153	4.77e-05	0.00120003	Bt.22527.2.S1_at
POLK	polymerase (DNA directed) kappa	0.462801	0.000288964	0.00467415	Bt.27081.1.S1_at
RWDD4A	RWD domain containing 4A	0.460407	7.97e-07	4.57e-05	Bt.10727.1.S1_at
CK942651	Accession CK942651	0.458781	7.49e-06	0.000273141	Bt.21736.1.A1_at
VPS39	vacuolar protein sorting 39 homolog (S. cerevisiae)	0.456032	9.68e-05	0.00208376	Bt.26861.2.S1_a_at
TSPAN2	Tetraspanin 2	0.455183	1.7e-05	0.000532458	Bt.24341.1.S1_at
RUSC2	RUN and SH3 domain containing 2	0.454581	4.92e-05	0.00123181	Bt.22507.1.S1_at
KCNA3_Hsa	potassium voltage-gated channel, shaker-related subfamily, member 3	0.450941	0.000134359	0.00265082	Bt.17619.1.A1_at
CK770697	Accession CK770697	0.450703	0.000122574	0.00248728	Bt.21941.1.S1_at
F2R	coagulation factor II (thrombin) receptor	0.450681	0.000644139	0.00850578	Bt.10814.1.S1_at
BF605736	Accession BF605736	0.449393	2.09e-05	0.000628209	Bt.25807.2.S1_at
SUV420H2	Suppressor of variegation 4-20 homolog 2 (Drosophila)	0.448409	0.000499045	0.00712701	Bt.6007.1.S1_at
CEP350	centrosomal protein 350kDa	0.44709	3e-05	0.000829929	Bt.23571.1.S1_at
BE753844	Accession BE753844	0.445285	0.00037553	0.00572453	Bt.7468.1.S1_at
IL8	interleukin 8	0.444415	3.65e-05	0.00096893	Bt.155.1.S1_at
CK730146	Accession CK730146	0.441737	1.87e-06	8.77e-05	Bt.25145.1.A1_at
KIAA1432_Hsa	KIAA1432	0.441712	0.000526918	0.00738218	Bt.19677.1.S1_at
NFAT5	nuclear factor of activated T-cells 5, tonicity-responsive	0.441303	0.000139732	0.00272007	Bt.16623.1.A1_at
CB435612	Accession CB435612	0.440188	4.13e-06	0.00016717	Bt.17948.2.A1_at
CB466106	Accession CB466106	0.439335	3.56e-06	0.00014823	Bt.11791.2.S1_at
CEP350	centrosomal protein 350kDa	0.438581	2.47e-07	1.78e-05	Bt.23571.2.A1_at
BCL3	B-cell CLL/lymphoma 3	0.437642	0.000238568	0.00407631	Bt.16930.2.S1_at
CB431645	Accession CB431645	0.436323	0.000318674	0.00509483	Bt.16672.1.A1_at
GTF2H1	General transcription factor IIH, polypeptide 1, 62kDa	0.436076	5e-05	0.0012421	Bt.19585.2.S1_at
BID	BH3 interacting domain death agonist	0.435765	0.000606134	0.00818368	Bt.3222.1.A1_at
FUNDC1	FUN14 domain containing 1	0.435248	0.00038204	0.00579536	Bt.18513.1.S1_at
IL4R	interleukin 4 receptor	0.43161	0.000134683	0.00265082	Bt.24531.1.S1_at
AW315506	Accession AW315506	0.43007	8.38e-05	0.00184231	Bt.799.1.S1_at
SMG7	Smg-7 homolog, nonsense mediated mRNA decay factor (C. elegans)	0.429545	7.03e-05	0.00160766	Bt.18817.2.A1_at
SEC22B	SEC22 vesicle trafficking protein homolog B (S. cerevisiae)	0.425984	5.3e-05	0.00128685	Bt.27306.1.A1_at
HSD11B1	hydroxysteroid (11-beta) dehydrogenase 1	0.42458	1.95e-08	2.13e-06	Bt.13027.1.A1_at
RALA	v-ral simian leukemia viral oncogene homolog A (ras related)	0.422132	3.39e-06	0.000142734	Bt.20439.1.S1_at
RYBP	RING1 and YY1 binding protein	0.419058	0.000123832	0.0025087	Bt.13833.1.S1_at
ARL4A	ADP-ribosylation factor-like 4A	0.418841	0.000681611	0.00885028	Bt.7170.1.S1_at
CB452251	Accession CB452251	0.417306	2.23e-05	0.000662306	Bt.8384.1.S1_at
CCNYL1	Cyclin Y-like 1	0.414953	0.000210735	0.00371583	Bt.29953.2.S1_at
ANKRD12	ankyrin repeat domain 12	0.413062	3.18e-06	0.000134821	Bt.22626.2.S1_at
CK848123	Accession CK848123	0.411283	1.03e-05	0.000350948	Bt.8015.3.A1_at
PRPF40B	PRP40 pre-mRNA processing factor 40 homolog B (S. cerevisiae)	0.411076	0.000427783	0.00635746	Bt.5455.1.S1_at
ACSL5	acyl-CoA synthetase long-chain family member 5	0.410765	0.000242772	0.00413112	Bt.15886.1.S1_at
BF604222	Accession BF604222	0.410153	0.000273811	0.00448609	Bt.9075.1.S1_at
UBE2J1	Ubiquitin-conjugating enzyme E2, J1 (UBC6 homolog, yeast)	0.406457	0.000493502	0.00706406	Bt.23894.1.A1_at
CB464153	Accession CB464153	0.404294	0.000189437	0.00342005	Bt.20861.1.A1_at
BM258790	Accession BM258790	0.401527	1.08e-05	0.000364688	Bt.9399.1.S1_at
COX19	COX19 cytochrome c oxidase assembly homolog (S. cerevisiae)	0.400013	5.17e-05	0.00126785	Bt.8239.2.S1_at
AFF1	AF4/FMR2 family, member 1	0.399774	0.000126295	0.00253385	Bt.12215.1.S1_at
LRCH1	Leucine-rich repeats and calponin homology (CH) domain containing 1	0.399425	0.000224789	0.00389642	Bt.16499.2.S1_at
TBC1D9	TBC1 domain family, member 9 (with GRAM domain)	0.397746	2.17e-05	0.000646839	Bt.24678.1.A1_at
RBPMS	RNA binding protein with multiple splicing	0.39665	0.000440551	0.00648099	Bt.11525.1.S1_a_at
CSTF2	cleavage stimulation factor, 3' pre-RNA, subunit 2, 64kDa	0.39538	1.82e-06	8.6e-05	Bt.3723.1.S1_at
ZNRF1	zinc and ring finger 1	0.395074	2.98e-05	0.000827926	Bt.15887.2.S1_a_at
ZNF317	Zinc finger protein 317	0.391385	0.00041296	0.00615925	Bt.17792.2.A1_at
DENND5A	DENN/MADD domain containing 5A	0.386828	5.8e-07	3.49e-05	Bt.5406.1.S1_at
INPP5B	inositol polyphosphate-5-phosphatase, 75kDa	0.386553	0.000125208	0.00251898	Bt.9923.1.S1_at
C14H8ORF38	chromosome 8 open reading frame 38 ortholog	0.385337	0.000138534	0.00270097	Bt.26624.1.S1_at
TOP1	topoisomerase (DNA) I	0.385319	1.68e-05	0.000528992	Bt.17070.1.S1_at
FICD	FIC domain containing	0.382193	1.03e-05	0.000350948	Bt.19999.1.A1_at
Gcap14_Mmu	granule cell antiserum positive 14	0.378924	5.04e-05	0.00124529	Bt.25845.1.S1_at
AHR	aryl hydrocarbon receptor	0.377029	4.31e-05	0.00111997	Bt.13046.1.S1_at
SEC22B	SEC22 vesicle trafficking protein homolog B (S. cerevisiae)	0.376375	1.2e-09	2.02e-07	Bt.4616.1.S1_at
CK775362	Accession CK775362	0.376124	0.000274092	0.00448609	Bt.24774.1.S1_at
ACAT2	acetyl-Coenzyme A acetyltransferase 2	0.375377	2.24e-05	0.000662812	Bt.4585.1.S1_at
PDE8A	phosphodiesterase 8A	0.374997	5.91e-06	0.000224152	Bt.21054.1.A1_at
LMNA	lamin A/C	0.374125	0.000122228	0.0024843	Bt.28432.1.S1_at
CDC5L	CDC5 cell division cycle 5-like (S. pombe)	0.372817	0.000589614	0.00806844	Bt.9545.1.S1_at
CB456579	Accession CB456579	0.368017	0.000721092	0.00922804	Bt.4484.1.S1_at
CK834282	Accession CK834282	0.368011	1.05e-05	0.000356922	Bt.22109.1.S1_at
STK3	serine/threonine kinase 3 (STE20 homolog, yeast)	0.366715	0.000255177	0.00426637	Bt.20188.2.S1_at
SULT1C2	Sulfotransferase family, cytosolic, 1C, member 2	0.365753	6.14e-08	5.73e-06	Bt.9190.1.S1_at
FICD	FIC domain containing	0.36272	8.15e-06	0.000292948	Bt.19999.3.A1_at
BIRC3	baculoviral IAP repeat-containing 3	0.362543	0.000547188	0.00757115	Bt.9391.1.A1_at
TXNL1	Thioredoxin-like 1	0.359853	0.000621883	0.0083	Bt.9716.2.S1_at
CK779101	Accession CK779101	0.358737	0.000284194	0.00460298	Bt.9923.2.A1_at
SIGLEC10	sialic acid binding Ig-like lectin 10	0.352192	0.000234682	0.00403764	Bt.15967.1.S1_at
PAK1IP1	PAK1 interacting protein 1	0.350079	2.41e-05	0.000699859	Bt.27921.1.S1_at
CB429945	Accession CB429945	0.349692	0.000271603	0.00446888	Bt.13844.1.A1_at
RABGEF1	RAB guanine nucleotide exchange factor (GEF) 1	0.348291	2.66e-05	0.000750284	Bt.317.1.S1_at
FBXO33	F-box protein 33	0.347148	0.000686645	0.00889705	Bt.13844.3.A1_at
ERBB2IP	erbb2 interacting protein	0.346748	0.000152127	0.00291525	Bt.18026.1.A1_at
COG8	component of oligomeric golgi complex 8	0.346321	0.00014141	0.00274414	Bt.4243.1.A1_at
GTF3C1	General transcription factor IIIC, polypeptide 1, alpha 220kDa	0.345364	0.000349999	0.00544205	Bt.28268.1.A1_at
CTDSP2	CTD (carboxy-terminal domain, RNA polymerase II, polypeptide A) small phosphatase 2	0.344698	0.000444637	0.00652222	Bt.2131.1.S1_at
C2H1orf144	chromosome 1 open reading frame 144 ortholog	0.344255	2.96e-05	0.00082704	Bt.20997.1.S1_at
PIK3R6	phosphoinositide-3-kinase, regulatory subunit 6	0.344164	0.000168179	0.00311249	Bt.13499.1.S1_at
AKIRIN2	akirin 2	0.343606	0.000793309	0.00987785	Bt.11326.3.S1_at
SBDS	Shwachman-Bodian-Diamond syndrome	0.343577	0.000770788	0.00966515	Bt.12631.2.S1_at
MAPKAPK2	mitogen-activated protein kinase-activated protein kinase 2	0.339968	2.43e-05	0.00070211	Bt.24479.1.S1_at
CF767392	Accession CF767392	0.338924	7.72e-08	6.88e-06	Bt.20559.1.S1_at
MAP3K7IP2	mitogen-activated protein kinase kinase kinase 7 interacting protein 2	0.33805	0.000519943	0.00732455	Bt.3378.1.S1_at
USP15	ubiquitin specific peptidase 15	0.337772	1.32e-05	0.000436283	Bt.23299.1.S1_at
MIER1	mesoderm induction early response 1 homolog (Xenopus laevis)	0.333586	1.41e-05	0.000457855	Bt.9611.1.A1_at
NAT12	N-acetyltransferase 12 (GCN5-related, putative)	0.331463	0.000165429	0.00306672	Bt.6398.1.S1_at
RNF8	ring finger protein 8	0.327946	8.14e-06	0.000292948	Bt.6578.3.S1_at
TXNL1	Thioredoxin-like 1	0.323216	3.03e-06	0.000130554	Bt.9716.1.A1_at
DPH3	DPH3, KTI11 homolog (S. cerevisiae)	0.323104	0.000232205	0.0040061	Bt.27942.1.A1_at
TAF9	TAF9 RNA polymerase II, TATA box binding protein (TBP)-associated factor, 32kDa	0.321447	0.000230111	0.00397549	Bt.22092.1.S1_at
PTBP1	polypyrimidine tract binding protein 1	0.321234	0.000156167	0.00294417	Bt.9031.1.S1_at
SBDS	Shwachman-Bodian-Diamond syndrome	0.320244	0.000780928	0.00975887	Bt.12631.1.S1_at
FBXO33	F-box protein 33	0.313765	0.000472647	0.00681258	Bt.13844.2.S1_at
PSMD3	proteasome (prosome, macropain) 26S subunit, non-ATPase, 3	0.311781	2.57e-05	0.000726686	Bt.23170.2.S1_at
TLE1	transducin-like enhancer of split 1 (E(sp1) homolog, Drosophila)	0.309918	2.21e-07	1.61e-05	Bt.3589.2.A1_at
BI848867	Accession BI848867	0.308163	0.000369923	0.00567383	Bt.8914.1.S1_at
PCTK2	PCTAIRE protein kinase 2	0.307428	2.56e-05	0.000725846	Bt.23576.1.A1_at
CD48	CD48 molecule	0.305194	0.000136847	0.00267649	Bt.13293.1.S1_at
CK971007	Accession CK971007	0.300483	6.14e-06	0.000230193	Bt.29416.1.A1_at
AGPAT6	1-acylglycerol-3-phosphate O-acyltransferase 6 (lysophosphatidic acid acyltransferase, zeta)	0.300158	0.000151318	0.0029047	Bt.3372.3.S1_a_at
AMD1	adenosylmethionine decarboxylase 1	0.29937	0.000316842	0.00507232	Bt.370.1.S1_at
CK971714	Accession CK971714	0.298065	2.41e-05	0.000699859	Bt.8262.1.A1_at
AU233264	Accession AU233264	0.297134	4.65e-05	0.00117709	Bt.3374.2.A1_at
CB437391	Accession CB437391	0.296761	0.000328475	0.00522493	Bt.20308.2.S1_at
canx	calnexin	0.291162	0.000479432	0.00688644	Bt.27985.1.S1_at
canx	calnexin	0.290203	0.000600873	0.00814435	Bt.27985.1.A1_at
RNF19A	ring finger protein 19A	0.290095	0.000135536	0.0026634	Bt.28207.1.S1_at
LTV1	LTV1 homolog (S. cerevisiae)	0.289878	0.000114352	0.00237072	Bt.28462.1.S1_at
CB468061	Accession CB468061	0.289821	0.000255937	0.00427329	Bt.11791.1.A1_at
KRIT1	KRIT1, ankyrin repeat containing	0.289224	1.89e-05	0.000584688	BtAffx.1.17.S1_at
TMEM63B	transmembrane protein 63B	0.289212	0.000760502	0.00956511	Bt.6657.1.S1_a_at
CK778933	Accession CK778933	0.286563	2.2e-07	1.61e-05	Bt.26244.1.A1_at
YRDC	yrdC domain containing (E. coli)	0.282463	7.92e-05	0.00176818	Bt.10854.1.S1_at
LTV1	LTV1 homolog (S. cerevisiae)	0.279598	0.000430905	0.0063886	Bt.13257.1.A1_at
ILF2	interleukin enhancer binding factor 2, 45kDa	0.279542	1.79e-05	0.000559006	Bt.18113.1.S1_a_at
SNAP23	synaptosomal-associated protein, 23kDa	0.2774	4.58e-07	2.94e-05	Bt.8570.1.A1_at
REV3L	REV3-like, catalytic subunit of DNA polymerase zeta (yeast)	0.277387	0.000177871	0.00325853	Bt.25319.1.A1_at
DKC1	dyskeratosis congenita 1, dyskerin	0.27704	0.000145691	0.00281589	Bt.12564.1.S1_at
IFT52	intraflagellar transport 52 homolog (Chlamydomonas)	0.276548	0.000263181	0.00435469	Bt.11379.1.S1_at
SLAMF7	SLAM family member 7	0.275777	0.000236543	0.00406069	Bt.6980.1.S1_at
UBE2J2	ubiquitin-conjugating enzyme E2, J2 (UBC6 homolog, yeast)	0.275639	0.000659809	0.0086667	Bt.20364.1.S1_at
CLPX	ClpX caseinolytic peptidase X homolog (E. coli)	0.273647	0.000314613	0.00504314	Bt.17692.1.S1_a_at
SYS1	SYS1 Golgi-localized integral membrane protein homolog (S. cerevisiae)	0.273403	0.000466275	0.00673635	Bt.6950.1.S1_at
MGC128424	hypothetical protein MGC128424	0.272794	0.000181903	0.00330804	Bt.11245.1.S1_at
AV600226	Accession AV600226	0.272737	0.00040966	0.00611735	Bt.13608.1.A1_at
CB424575	Accession CB424575	0.27247	9.54e-07	5.28e-05	Bt.15643.1.A1_at
WDR20	WD repeat domain 20	0.272423	0.000750697	0.00946091	Bt.22669.2.A1_at
TCTEL1	TCTEL1 protein	0.2706	3.42e-06	0.000143174	Bt.2612.1.S1_at
UFM1	ubiquitin-fold modifier 1	0.269859	4.04e-05	0.00105677	Bt.910.2.S1_at
RNF19A	ring finger protein 19A	0.269501	0.000104659	0.00220536	Bt.3494.1.A1_s_at
SMG7	Smg-7 homolog, nonsense mediated mRNA decay factor (C. elegans)	0.268034	3.8e-07	2.51e-05	Bt.20386.1.S1_at
LYN	V-yes-1 Yamaguchi sarcoma viral related oncogene homolog	0.262808	3.79e-05	0.000995558	Bt.10831.1.S1_at
ARID2	AT rich interactive domain 2 (ARID, RFX-like)	0.262193	0.00061253	0.00823575	Bt.3374.1.A1_a_at
RABGEF1	RAB guanine nucleotide exchange factor (GEF) 1	0.261919	0.000221513	0.00385535	Bt.28661.1.S1_at
STAT3	signal transducer and activator of transcription 3 (acute-phase response factor)	0.26116	0.000246146	0.00416636	Bt.15334.1.S1_at
PHAX	phosphorylated adaptor for RNA export	0.260344	0.000157812	0.00296528	Bt.13713.2.S1_at
AV665710	Accession AV665710	0.25773	2e-05	0.000605593	Bt.23190.3.A1_a_at
HEXIM2	hexamthylene bis-acetamide inducible 2	0.255059	7.4e-05	0.00167324	Bt.13219.1.S1_at
MED1	mediator complex subunit 1	0.254648	1.77e-05	0.000554993	Bt.20451.1.S1_at
ROCK2	Rho-associated, coiled-coil containing protein kinase 1	0.253459	0.000595988	0.00812286	Bt.20414.3.S1_at
GTF2H1	general transcription factor IIH, polypeptide 1, 62kDa	0.253217	0.000125351	0.00251898	Bt.19585.1.S1_at
MTMR9	myotubularin related protein 9	0.253104	0.000551765	0.00762601	Bt.24521.1.A1_at
TOX4	TOX high mobility group box family member 4	0.25037	0.000260644	0.00432863	Bt.4596.2.S1_at
GNG5	guanine nucleotide binding protein (G protein), gamma 5	0.247877	0.000244077	0.00414764	Bt.409.1.S1_at
AHR	aryl hydrocarbon receptor	0.247216	1.08e-06	5.91e-05	Bt.13046.1.A1_at
NIP30	NEFA-interacting nuclear protein NIP30	0.246447	0.000668827	0.00874427	Bt.27045.1.S1_at
CRKRS	Cdc2-related kinase, arginine/serine-rich	0.24543	5.52e-05	0.00133009	Bt.26005.1.A1_at
BF706173	Accession BF706173	0.244661	5.11e-06	0.000199721	Bt.8570.2.S1_at
UBL3	ubiquitin-like 3	0.24465	0.000601054	0.00814435	Bt.20945.1.S1_at
PTPN11	Protein tyrosine phosphatase, non-receptor type 11	0.24447	0.000594586	0.00812286	Bt.19859.1.S1_at
CB425593	Accession CB425593	0.23775	0.000124116	0.00251036	Bt.22215.1.S1_at
ANKRD12	ankyrin repeat domain 12	0.236436	0.000205558	0.00365168	Bt.22626.1.A1_at
CK847431	Accession CK847431	0.23227	0.000338071	0.005283	Bt.4051.2.S1_at
NAT12	N-acetyltransferase 12 (GCN5-related, putative)	0.228687	0.000140684	0.00273432	Bt.11914.1.A1_at
MAP3K7IP2	mitogen-activated protein kinase kinase kinase 7 interacting protein 2	0.224327	0.000255179	0.00426637	Bt.3163.1.A1_at
CK837513	Accession CK837513	0.222278	0.000742415	0.00940417	Bt.14092.1.S1_at
MED1	mediator complex subunit 1	0.221316	0.000105156	0.00220579	Bt.28408.2.S1_at
CB430843	Accession CB430843	0.22055	9.45e-07	5.27e-05	Bt.17554.1.A1_at
SP2	Sp2 transcription factor	0.220251	0.000633746	0.00838635	Bt.25783.1.A1_at
CK961157	Accession CK961157	0.216763	2.54e-05	0.000721656	Bt.29223.1.A1_at
MTFR1	mitochondrial fission regulator 1	0.213203	0.000198346	0.00355508	Bt.24259.1.A1_at
BF605156	Accession BF605156	0.212877	5.21e-05	0.00127419	Bt.20559.2.A1_at
NAP1L4	nucleosome assembly protein 1-like 4	0.206028	0.000197019	0.00353638	Bt.23190.1.A1_at
AU275904	Accession AU275904	0.204637	0.000739709	0.00937945	Bt.11409.1.A1_a_at
NAP1L4	Nucleosome assembly protein 1-like 4	0.203349	0.000351498	0.00545852	Bt.23190.2.A1_at
SNRNP27	small nuclear ribonucleoprotein 27kDa (U4/U6.U5)	0.203261	7.49e-05	0.00168785	Bt.3899.1.S1_a_at
ARID2	AT rich interactive domain 2 (ARID, RFX-like)	0.202098	0.0005187	0.00732362	Bt.21969.1.A1_at
JMJD1C	jumonji domain containing 1C	0.195901	0.000560481	0.0077293	Bt.9252.1.A1_at
HUWE1	HECT, UBA and WWE domain containing 1	0.192853	0.000748156	0.00943846	Bt.21173.1.S1_at
ETF1	eukaryotic translation termination factor 1	0.192195	0.000362656	0.00560383	Bt.27192.1.S1_at
DHX36	DEAH (Asp-Glu-Ala-His) box polypeptide 36	0.189979	0.00024804	0.00418072	Bt.29481.1.A1_at
NDUFV2	NADH dehydrogenase (ubiquinone) flavoprotein 2, 24kDa	0.187735	0.000203979	0.00364016	Bt.848.1.S1_at
WTAP	Wilms tumor 1 associated protein	0.186528	0.000153162	0.00292655	Bt.6777.1.S1_at
ATP6V1A	ATPase, H+ transporting, lysosomal 70kDa, V1 subunit A	0.184979	0.000599876	0.00814435	Bt.4773.3.A1_at
MED8	mediator complex subunit 8	0.178323	0.000439032	0.00647052	Bt.28120.1.S1_at
EIF2S1	eukaryotic translation initiation factor 2, subunit 1 alpha, 35kDa	0.172257	0.000443175	0.00650844	Bt.1703.1.S1_at
UBE2G1	ubiquitin-conjugating enzyme E2G 1 (UBC7 homolog, yeast)	0.171577	1.97e-05	0.000604553	Bt.13261.1.A1_at
USP14	ubiquitin specific peptidase 14 (tRNA-guanine transglycosylase)	0.168715	0.000617852	0.00826401	Bt.4051.1.S1_at
LOC788125	similar to E3 ubiquitin-protein ligase MARCH5 (Membrane-associated RING finger protein 5) (Membrane-associated RING-CH protein V) (MARCH-V) (RING finger protein 153)	0.167276	0.000735017	0.00933899	Bt.10146.1.S1_at
AAMP	angio-associated, migratory cell protein	0.165464	0.000651752	0.00858807	Bt.20293.1.S1_at
CB226644	Accession CB226644	0.158736	0.0007814	0.00975887	Bt.15680.1.S1_at
C8H9orf80	Chromosome 9 open reading frame 80 ortholog	0.139635	0.000471677	0.00680648	Bt.14380.1.S1_at
PTPN11	Protein tyrosine phosphatase, non-receptor type 11	0.134562	0.000334694	0.00526329	Bt.19859.2.S1_at
VDAC3	voltage-dependent anion channel 3	0.131639	0.000380364	0.00577699	Bt.282.1.S1_at
VBP1	von Hippel-Lindau binding protein 1	0.131417	0.000626935	0.00834058	Bt.20583.1.S1_at
RNF8	ring finger protein 8	0.126926	8.71e-06	0.000308638	Bt.6578.1.A1_a_at
OSTF1	osteoclast stimulating factor 1	0.123643	0.000245122	0.00415971	Bt.2888.1.S1_at
GNAI3	Guanine nucleotide binding protein (G protein), alpha inhibiting activity polypeptide 3	0.116953	9.64e-06	0.000334014	Bt.20172.1.S1_at
DDX50	DEAD (Asp-Glu-Ala-Asp) box polypeptide 50	0.105144	0.000539188	0.00751901	Bt.23649.2.S1_at
HMGN2	high-mobility group nucleosomal binding domain 2	-0.0826333	0.000438237	0.00646646	Bt.1758.1.S1_at
GRSF1	G-rich RNA sequence binding factor 1	-0.0860728	0.000430268	0.00638675	Bt.14193.1.A1_at
TNFRSF1A	tumor necrosis factor receptor superfamily, member 1A	-0.0960641	0.000400539	0.00601002	Bt.3890.1.S1_at
QPCTL	glutaminyl-peptide cyclotransferase-like	-0.0980125	0.000517483	0.00732362	Bt.4123.2.S1_at
LHFPL2	lipoma HMGIC fusion partner-like 2	-0.106215	0.000154266	0.0029297	Bt.3015.1.A1_at
HSBP1	Heat shock factor binding protein 1	-0.11655	0.000304671	0.00490272	Bt.3773.1.S1_at
CACYBP	calcyclin binding protein	-0.120052	0.000544396	0.00755033	Bt.20607.1.S1_at
RANBP6	RAN binding protein 6	-0.134983	0.000154966	0.00293398	Bt.20133.1.S1_at
YY1	YY1 transcription factor	-0.136364	0.000277153	0.00451258	Bt.1718.1.A1_at
CK982442	Accession CK982442	-0.13845	0.000253702	0.00425622	Bt.13829.1.S1_at
LAT2	linker for activation of T cells family, member 2	-0.1386	0.000300198	0.00484218	Bt.18889.1.S1_at
GSR	glutathione reductase	-0.139343	0.000117109	0.00240382	Bt.612.1.S1_at
UNC50	unc-50 homolog (C. elegans)	-0.144195	0.000616861	0.00826401	Bt.6779.1.S1_a_at
BRP44L	brain protein 44-like	-0.155779	0.000706114	0.00906434	Bt.11242.1.S1_at
MMP19	matrix metallopeptidase 19	-0.166344	9.47e-05	0.00204492	Bt.3681.1.S1_at
BP102359	Accession BP102359	-0.168609	0.000642021	0.00848683	Bt.4054.1.S1_at
CTBP1	C-terminal binding protein 1	-0.168898	0.00052183	0.00733452	Bt.1780.2.A1_at
SLC7A7	solute carrier family 7 (cationic amino acid transporter, y+ system), member 7	-0.173697	0.000125038	0.00251898	Bt.6009.1.S1_at
CK980342	Accession CK980342	-0.177097	0.000583496	0.00800233	Bt.9286.1.S1_at
ORAI1	ORAI calcium release-activated calcium modulator 1	-0.178702	0.000656058	0.00862653	Bt.8213.1.S1_at
CK729153	Accession CK729153	-0.178884	3.67e-06	0.00015184	Bt.25254.1.A1_at
RALBP1	RalA binding protein 1	-0.185149	5.01e-05	0.0012421	Bt.20202.1.S1_at
STT3A	STT3, subunit of the oligosaccharyltransferase complex, homolog A (S. cerevisiae)	-0.187724	0.000234674	0.00403764	Bt.21376.1.S1_at
FUCA1	fucosidase, alpha-L- 1, tissue	-0.188219	0.000755541	0.00951232	Bt.2169.1.S1_at
MAT2B	methionine adenosyltransferase II, beta	-0.188807	8.99e-05	0.00195432	Bt.2109.1.S1_at
TPD52L2	tumor protein D52-like 2	-0.195305	0.000152336	0.00291525	Bt.21340.1.S1_at
C2orf17	hypothetical protein LOC507475	-0.197212	6.26e-05	0.00146974	Bt.6501.1.S1_at
PTAFR	platelet-activating factor receptor	-0.200961	0.000577258	0.00792551	Bt.27364.1.S1_at
CRBN	cereblon	-0.20252	0.000498907	0.00712701	Bt.4573.1.S1_at
CB443612	Accession CB443612	-0.203015	4.34e-05	0.00112355	Bt.20063.1.S1_at
CK972254	Accession CK972254	-0.203855	4.5e-05	0.00115122	Bt.19706.1.S1_at
TTLL4	Tubulin tyrosine ligase-like family, member 4	-0.203929	0.000617857	0.00826401	Bt.7617.1.S1_at
EIF2C1	eukaryotic translation initiation factor 2C, 1	-0.20788	0.000705306	0.00906333	Bt.26974.1.S1_at
TBL1XR1	transducin (beta)-like 1 X-linked receptor 1	-0.208765	0.000159044	0.00297589	Bt.25104.1.S1_at
BAZ1B	bromodomain adjacent to zinc finger domain, 1B	-0.209228	0.000346388	0.00539265	Bt.4580.1.A1_at
ARL6IP5	ADP-ribosylation-like factor 6 interacting protein 5	-0.210632	3.6e-06	0.000149265	Bt.13574.1.S1_at
SEC24D	SEC24 family, member D (S. cerevisiae)	-0.212732	0.00045454	0.00663533	Bt.21800.1.S1_at
CK950060	Accession CK950060	-0.213753	0.000335971	0.0052634	Bt.6810.1.A1_at
ZDHHC7	zinc finger, DHHC-type containing 7	-0.214896	0.000131792	0.00262719	Bt.19471.1.S1_at
GMPR2	guanosine monophosphate reductase 2	-0.215263	0.000333099	0.00525195	Bt.2976.1.S1_at
PGRMC2	progesterone receptor membrane component 2	-0.215599	0.000596203	0.00812286	Bt.6721.1.S1_at
GLRXL	Glutaredoxin (thioltransferase)-like	-0.216805	0.000373	0.00570396	Bt.2877.1.S1_at
BE751220	Accession BE751220	-0.217468	0.000312479	0.00501538	Bt.15726.1.S1_at
ENDOD1	endonuclease domain containing 1	-0.222254	0.000134094	0.00265082	Bt.14136.1.A1_at
HEATR5A	HEAT repeat containing 5A	-0.224768	0.000388548	0.00587259	Bt.16121.1.A1_at
CB440290	Accession CB440290	-0.227467	0.000134321	0.00265082	Bt.17312.2.A1_at
SPR	sepiapterin reductase (7,8-dihydrobiopterin:NADP+ oxidoreductase)	-0.227509	0.000606111	0.00818368	Bt.3075.1.S1_at
CK729225	Accession CK729225	-0.228289	0.000276974	0.00451258	Bt.25259.1.A1_at
ANP32B	Acidic (leucine-rich) nuclear phosphoprotein 32 family, member B	-0.22968	0.000120311	0.00245336	Bt.7074.1.A1_at
LRRFIP1	Leucine rich repeat (in FLII) interacting protein 1	-0.229755	0.000180955	0.00330044	Bt.648.1.A1_at
TGFBR2	transforming growth factor, beta receptor II (70/80kDa)	-0.229862	9.83e-08	8.43e-06	Bt.1789.1.S1_at
CCR1	chemokine (C-C motif) receptor 1	-0.230372	0.000184845	0.00335173	Bt.1377.1.S1_at
LACTB2	Lactamase, beta 2	-0.230387	0.000396302	0.00597452	Bt.14129.1.S1_at
BF600116	Accession BF600116	-0.230796	0.000125213	0.00251898	Bt.22567.1.S1_at
SIRT7	sirtuin (silent mating type information regulation 2 homolog) 7 (S. cerevisiae)	-0.236972	0.000129355	0.00258806	Bt.12071.1.S1_at
C26H10ORF119	Chromosome 10 open reading frame 119 ortholog	-0.238047	0.000630193	0.00836602	Bt.28147.1.S1_at
TNKS2	tankyrase, TRF1-interacting ankyrin-related ADP-ribose polymerase 2	-0.238062	0.000545076	0.00755033	Bt.3174.1.A1_at
CK962445	Accession CK962445	-0.238604	0.000463543	0.00671248	Bt.18550.1.A1_at
BE721869	Accession BE721869	-0.239446	0.000608273	0.00819751	Bt.5741.1.S1_at
SPG21	spastic paraplegia 21 (autosomal recessive, Mast syndrome)	-0.240392	0.000208483	0.00368893	Bt.1606.1.S1_at
TMEM106A	transmembrane protein 106A	-0.244215	0.000373551	0.00570396	Bt.24539.1.S1_at
SLC10A3	solute carrier family 10 (sodium/bile acid cotransporter family), member 3	-0.244295	0.000246184	0.00416636	Bt.24574.1.S1_at
CSF1R	colony stimulating factor 1 receptor	-0.24529	0.000673264	0.00876919	Bt.6151.1.S1_at
ADRBK1	Adrenergic, beta, receptor kinase 1	-0.24587	0.000798206	0.00992888	Bt.23359.1.S1_at
GLUL	glutamate-ammonia ligase (glutamine synthetase)	-0.249334	1.45e-05	0.000466749	Bt.12472.1.S1_at
AV666027	Accession AV666027	-0.249845	0.000246793	0.004171	Bt.3787.1.A1_at
GGA2	Golgi associated, gamma adaptin ear containing, ARF binding protein 2	-0.250406	1.87e-06	8.77e-05	Bt.1248.1.S1_at
TEX261	testis expressed 261	-0.251979	0.000194299	0.00349767	Bt.12444.1.A1_a_at
CK777938	Accession CK777938	-0.253463	0.000396732	0.00597452	Bt.27263.1.A1_at
LACTB	lactamase, beta	-0.256048	0.000239596	0.00408265	Bt.9076.1.S1_at
HS6ST1	Heparan sulfate 6-O-sulfotransferase 1	-0.25763	6.11e-05	0.00143693	Bt.1055.1.S1_at
CK952756	Accession CK952756	-0.261469	0.000178482	0.00326491	Bt.24525.1.S1_at
SEMA4D	Sema domain, immunoglobulin domain (Ig), transmembrane domain (TM) and short cytoplasmic domain, (semaphorin) 4D	-0.2617	0.000373722	0.00570396	Bt.16024.1.S1_at
CK776583	Accession CK776583	-0.264722	0.000283825	0.00460298	Bt.26316.1.A1_at
CB168424	Accession CB168424	-0.266799	4.63e-05	0.0011748	Bt.13913.1.S1_at
CK979772	Accession CK979772	-0.266803	6.59e-06	0.000243115	Bt.11177.1.S1_at
LOC520778	similar to ubiquilin 2	-0.267378	0.000404777	0.00606324	Bt.7140.1.S1_at
C22H3ORF37	chromosome 3 open reading frame 37 ortholog	-0.269648	2.72e-05	0.000763648	Bt.7639.1.S1_at
LPIN2	Lipin 2	-0.27123	6.62e-05	0.00153481	Bt.8431.1.S1_at
CB464494	Accession CB464494	-0.27123	0.000725267	0.00926242	Bt.1197.1.A1_at
CXCR4	chemokine (C-X-C motif) receptor 4	-0.271783	5.93e-05	0.00140991	Bt.8957.1.S1_at
SLC35B2	solute carrier family 35, member B2	-0.272402	0.000115318	0.00237883	Bt.20169.1.S1_at
MINK1	misshapen-like kinase 1 (zebrafish)	-0.272669	0.000320809	0.00510954	Bt.21296.1.S1_at
FLI1	Friend leukemia virus integration 1	-0.273673	6e-05	0.0014197	Bt.19105.1.A1_at
RCC2	regulator of chromosome condensation 2	-0.276034	0.000744366	0.00940972	Bt.12927.2.S1_at
CK776053	Accession CK776053	-0.277718	0.000572752	0.00787233	Bt.26769.2.A1_at
EXOSC6	exosome component 6	-0.278328	0.000230109	0.00397549	Bt.18090.2.A1_at
CB424729	Accession CB424729	-0.278924	0.00068809	0.0089065	Bt.16193.2.A1_at
RNF215	Ring finger protein 215	-0.280469	0.000106154	0.00222298	Bt.5022.1.A1_at
GALNT6	UDP-N-acetyl-alpha-D-galactosamine:polypeptide N-acetylgalactosaminyltransferase 6 (GalNAc-T6)	-0.28053	7.08e-06	0.000258967	Bt.1639.1.S1_at
PLA2G12A	phospholipase A2, group XIIA	-0.281435	5.28e-05	0.00128429	Bt.28112.1.S1_at
CB435196	Accession CB435196	-0.282033	0.000487156	0.00698125	Bt.17846.1.A1_at
CB468313	Accession CB468313	-0.28273	0.000715798	0.00916974	Bt.19637.1.A1_at
DENND4B	DENN/MADD domain containing 4B	-0.283234	0.000249371	0.00419179	Bt.13791.1.A1_at
CK771975	Accession CK771975	-0.283969	0.000335688	0.0052634	Bt.26563.1.S1_at
CB428916	Accession CB428916	-0.284127	0.000333873	0.00525702	Bt.17347.2.A1_at
MALT1	Mucosa associated lymphoid tissue lymphoma translocation gene 1	-0.284451	0.000212865	0.00373987	Bt.11642.1.A1_at
TARS2	threonyl-tRNA synthetase 2, mitochondrial (putative)	-0.286403	6.01e-05	0.0014197	Bt.13298.1.S1_at
SPSB2	splA/ryanodine receptor domain and SOCS box containing 2	-0.287184	0.000217538	0.00380585	Bt.6898.2.S1_at
BM106300	Accession BM106300	-0.287204	0.000175636	0.00322233	Bt.5911.1.S1_at
CK976003	Accession CK976003	-0.287499	4.94e-05	0.00123391	Bt.28299.1.S1_at
VPS24	vacuolar protein sorting 24 homolog (S. cerevisiae)	-0.288329	2.46e-05	0.000710748	Bt.13592.1.A1_at
SGPL1	sphingosine-1-phosphate lyase 1	-0.289899	1.44e-05	0.000464635	Bt.14347.1.S1_at
BE756026	Accession BE756026	-0.291026	0.000733656	0.00933899	Bt.13593.1.A1_at
BF073622	Accession BF073622	-0.291531	7.58e-05	0.00170177	Bt.13955.1.S1_at
OSBPL2	Oxysterol binding protein-like 2	-0.292899	0.000619244	0.00827365	Bt.20496.1.S1_at
MST4	serine/threonine protein kinase MST4	-0.292905	8.37e-05	0.00184231	Bt.13435.1.A1_at
BM251959	Accession BM251959	-0.299794	0.000132271	0.00262831	Bt.1249.1.S1_at
SNX24	sorting nexin 24	-0.300477	0.000204553	0.00364016	Bt.19263.1.S1_at
GMIP	GEM interacting protein	-0.301169	1.26e-06	6.61e-05	Bt.7606.1.S1_at
NARF	Nuclear prelamin A recognition factor	-0.30176	2.37e-05	0.000692515	Bt.16733.1.A1_s_at
TEX261	testis expressed 261	-0.303419	0.000159407	0.00297589	Bt.12444.1.A1_at
C1orf128_Hsa	chromosome 1 open reading frame 128	-0.304503	0.000114912	0.00237836	Bt.6150.1.S1_at
BI849840	Accession BI849840	-0.30487	2.46e-07	1.78e-05	Bt.12111.1.S1_at
CK776848	Accession CK776848	-0.305764	0.000137263	0.0026804	Bt.27108.1.A1_at
TRRAP	transformation/transcription domain-associated protein	-0.308075	0.000262557	0.00435459	Bt.9649.1.A1_at
CK951598	Accession CK951598	-0.309605	0.000353762	0.00548001	Bt.28302.2.S1_at
C14orf43_Hsa	chromosome 14 open reading frame 43	-0.312608	3.53e-05	0.000943965	Bt.24779.1.S1_at
SREBF1	sterol regulatory element binding transcription factor 1	-0.314717	1.04e-05	0.000354454	Bt.15667.2.S1_at
KLHDC3	kelch domain containing 3	-0.315325	0.000155877	0.00294417	Bt.4489.1.S1_at
AW660866	Accession AW660866	-0.315696	0.000151263	0.0029047	Bt.16259.2.S1_at
NSF	N-ethylmaleimide-sensitive factor	-0.316059	0.000364254	0.00562153	Bt.24182.1.A1_at
CK981255	Accession CK981255	-0.317331	0.000212404	0.00373705	Bt.28363.1.S1_at
BF654868	Accession BF654868	-0.318018	0.000673956	0.00876919	Bt.18365.2.S1_at
BI540388	Accession BI540388	-0.318408	0.000660687	0.00866908	Bt.2795.1.S1_at
MAEA	macrophage erythroblast attacher	-0.318914	0.000308664	0.00496056	Bt.1948.1.S1_at
RGL2	ral guanine nucleotide dissociation stimulator-like 2	-0.319395	0.000482612	0.00692412	Bt.4806.1.S1_at
CB534555	Accession CB534555	-0.32123	0.000200637	0.00358581	Bt.19798.1.A1_at
MYO9B	myosin IXB	-0.323582	0.000145786	0.00281589	Bt.1774.1.S1_at
C6H4orf14	chromosome 4 open reading frame 14 ortholog	-0.325711	0.000698767	0.00899789	Bt.21058.1.A1_a_at
MEF2A	myocyte enhancer factor 2A	-0.326188	4.53e-05	0.00115491	Bt.25066.1.S1_at
BF440494	Accession BF440494	-0.32787	0.00022411	0.00389345	Bt.28320.1.A1_at
BP104517	Accession BP104517	-0.328199	0.000542407	0.00753855	Bt.12380.1.S1_at
POR	cytochrome P450 reductase	-0.3291	0.000451739	0.00660303	Bt.4696.1.S1_at
CK965759	Accession CK965759	-0.330362	2e-05	0.000605593	Bt.10623.1.S1_at
BE757077	Accession BE757077	-0.330385	9.12e-06	0.000320504	Bt.16259.1.A1_at
CB448756	Accession CB448756	-0.331419	9.76e-05	0.00209064	Bt.20380.1.S1_at
MBP	myelin basic protein	-0.331675	0.000562157	0.00773975	Bt.6405.1.S1_at
NFIC	nuclear factor I/C (CCAAT-binding transcription factor)	-0.332205	0.000692749	0.00893952	Bt.4934.2.A1_at
TMEM206	Transmembrane protein 206	-0.334014	0.000149779	0.00288405	Bt.21237.1.S1_at
FDX1	ferredoxin 1	-0.334123	9.48e-07	5.27e-05	Bt.1573.2.S1_a_at
NQO1	NAD(P)H dehydrogenase, quinone 1	-0.33434	0.000737511	0.00936112	Bt.9754.1.S1_at
CB452331	Accession CB452331	-0.335909	2.52e-05	0.000721401	Bt.23097.2.S1_at
RAPGEF3	Rap guanine nucleotide exchange factor (GEF) 3	-0.336955	0.000332982	0.00525195	Bt.21308.1.A1_at
CB223289	Accession CB223289	-0.33912	0.000365622	0.00562323	Bt.13309.1.S1_at
PROSC	proline synthetase co-transcribed homolog (bacterial)	-0.339276	1.05e-06	5.77e-05	Bt.23633.2.A1_at
BM251793	Accession BM251793	-0.3407	1.73e-06	8.28e-05	Bt.9059.1.S1_at
TNRC6B	trinucleotide repeat containing 6B	-0.341537	0.000394076	0.00594892	Bt.12957.1.A1_at
SGSH	N-sulfoglucosamine sulfohydrolase	-0.342826	1.98e-05	0.000604553	Bt.12396.1.S1_at
IVNS1ABP	Influenza virus NS1A binding protein	-0.343288	0.000159128	0.00297589	Bt.11631.3.S1_at
RAPGEF1	Rap guanine nucleotide exchange factor (GEF) 1	-0.344758	8.2e-05	0.00181564	Bt.17592.1.S1_at
CB419855	Accession CB419855	-0.345025	9.16e-06	0.000320842	Bt.20588.1.S1_at
CK964673	Accession CK964673	-0.345028	0.000180706	0.00330044	Bt.24286.1.S1_at
Lims1_Mmu	LIM and senescent cell antigen-like domains 1	-0.345256	1.69e-08	1.88e-06	Bt.13739.1.S1_at
CK971088	Accession CK971088	-0.347158	2.54e-05	0.000721656	Bt.29421.1.A1_at
ZBTB9	zinc finger and BTB domain containing 9	-0.349114	0.00037372	0.00570396	Bt.22308.1.A1_at
RPA1	replication protein A1, 70kDa	-0.349405	2.49e-05	0.000714412	Bt.19931.1.S1_at
NARF	Nuclear prelamin A recognition factor	-0.349611	1.59e-05	0.000504326	Bt.9220.1.S1_at
ZBED5	zinc finger, BED-type containing 5	-0.350909	0.00059809	0.00813965	Bt.20663.1.S1_at
C19H17orf62	chromosome 17 open reading frame 62 ortholog	-0.351839	7.95e-05	0.00177166	Bt.4367.1.S1_at
IVNS1ABP	Influenza virus NS1A binding protein	-0.352006	0.000508806	0.00722492	Bt.11631.1.A1_at
QPCTL	glutaminyl-peptide cyclotransferase-like	-0.355633	8.27e-05	0.0018241	Bt.4123.1.S1_at
SRD5A3	Steroid 5 alpha-reductase 3	-0.356272	0.000104874	0.00220536	Bt.24410.1.A1_at
TSPYL4	TSPY-like 4	-0.357016	0.000588871	0.00806714	Bt.19032.1.S1_at
FDXR	ferredoxin reductase	-0.357069	0.000527002	0.00738218	Bt.2122.1.S1_at
XYLT2	xylosyltransferase II	-0.358701	0.000333129	0.00525195	Bt.1492.1.S1_at
JARID2	Jumonji, AT rich interactive domain 2	-0.361144	0.000353161	0.00547751	Bt.24555.1.S1_at
DNAJC5	DnaJ (Hsp40) homolog, subfamily C, member 5	-0.361309	0.000266518	0.00439102	Bt.1346.1.S1_at
BP105182	Accession BP105182	-0.361657	0.000448151	0.0065583	Bt.13627.1.A1_at
CB170194	Accession CB170194	-0.362025	0.00053998	0.00752162	Bt.12957.1.A1_a_at
IGSF8	immunoglobulin superfamily, member 8	-0.362502	0.000502999	0.00716702	Bt.6703.1.S1_a_at
CAMK2G	Calcium/calmodulin-dependent protein kinase (CaM kinase) II gamma	-0.364096	0.000156215	0.00294417	Bt.21405.1.S1_at
HRBL	HIV-1 Rev binding protein-like	-0.365059	0.000144237	0.00279466	Bt.7324.1.S1_at
BF440326	Accession BF440326	-0.366654	0.00018223	0.00330915	Bt.2052.1.S1_a_at
CK772057	Accession CK772057	-0.366885	0.000364737	0.00562201	Bt.9848.1.A1_at
PEF1	penta-EF-hand domain containing 1	-0.368108	0.000702402	0.00903535	Bt.8041.1.S1_at
ASPH	Aspartate beta-hydroxylase	-0.368638	0.000533499	0.00746478	Bt.8362.1.A1_at
CK945796	Accession CK945796	-0.368804	0.000460053	0.00667748	Bt.29941.1.S1_at
GUF1	GUF1 GTPase homolog (S. cerevisiae)	-0.370836	7.13e-05	0.00162411	Bt.23788.1.A1_at
CK966189	Accession CK966189	-0.37097	0.000696847	0.00898247	Bt.9170.1.A1_at
CB456072	Accession CB456072	-0.37154	0.000459712	0.00667748	Bt.18881.1.A1_at
AW632109	Accession AW632109	-0.372291	0.000169649	0.00312169	Bt.12307.1.S1_at
CSGALNACT2	chondroitin sulfate N-acetylgalactosaminyltransferase 2	-0.37235	0.000341278	0.00531975	Bt.14029.1.S1_at
CK849410	Accession CK849410	-0.372534	7.86e-05	0.00175906	Bt.27769.1.A1_at
ARHGAP30	Rho GTPase activating protein 30	-0.376878	5.13e-05	0.00126031	Bt.865.1.S1_at
LOC787862	similar to formin homology 2 domain containing 1	-0.376984	0.000518479	0.00732362	Bt.7431.1.S1_a_at
CB170050	Accession CB170050	-0.378825	2.65e-06	0.000115938	Bt.7675.1.S1_at
CCDC52	coiled-coil domain containing 52	-0.382011	0.000631833	0.00837886	Bt.13747.1.A1_at
PIK3IP1	phosphoinositide-3-kinase interacting protein 1	-0.382139	8.78e-05	0.00191693	Bt.20208.1.S1_at
SLC26A11	solute carrier family 26, member 11	-0.382366	3.41e-05	0.00092073	Bt.8620.1.S1_at
RCSD1	RCSD domain containing 1	-0.383189	3.13e-05	0.000858741	Bt.10076.1.S1_at
DYRK2_Hsa	dual-specificity tyrosine-(Y)-phosphorylation regulated kinase 2	-0.384176	8.67e-05	0.00189837	Bt.13748.1.S1_at
MBP	Myelin basic protein	-0.388513	0.000153794	0.00292963	Bt.12606.2.S1_at
CK950197	Accession CK950197	-0.388826	7.24e-07	4.25e-05	Bt.28440.2.S1_at
CB465021	Accession CB465021	-0.389011	4.05e-07	2.65e-05	Bt.21182.1.S1_at
CB171490	Accession CB171490	-0.389078	8.79e-06	0.000310448	Bt.3035.2.S1_at
RBM38	RNA binding motif protein 38	-0.390433	0.000629366	0.00836398	Bt.23542.1.S1_at
BCL10	B-cell CLL/lymphoma 10	-0.391311	0.000601996	0.00814824	Bt.11445.1.A1_at
PSEN2	presenilin 2 (Alzheimer disease 4)	-0.392253	6.85e-06	0.000252009	Bt.2344.1.S1_at
SCAMP5	secretory carrier membrane protein 5	-0.393408	5.83e-05	0.00139027	Bt.1567.2.S1_a_at
CB459222	Accession CB459222	-0.394589	0.000330894	0.0052433	Bt.19314.1.A1_at
FAM129C_Hsa	family with sequence similarity 129, member C	-0.396609	0.000236675	0.00406069	Bt.6025.1.S1_at
LRRC8D	Leucine rich repeat containing 8 family, member D	-0.397679	0.000247684	0.00418038	Bt.17151.1.S1_at
ZBED5	zinc finger, BED-type containing 5	-0.398174	8.03e-05	0.00178597	Bt.28843.1.A1_at
CB451216	Accession CB451216	-0.398725	4.85e-08	4.91e-06	Bt.15441.1.A1_at
FGFRL1	fibroblast growth factor receptor-like 1	-0.399366	0.000329955	0.00524178	Bt.21008.1.S1_at
CB420058	Accession CB420058	-0.40251	1.26e-05	0.000418961	Bt.23097.1.A1_at
CK836852	Accession CK836852	-0.404944	8.91e-05	0.0019401	Bt.24029.1.S1_at
DAGLB	diacylglycerol lipase, beta	-0.405102	7.69e-05	0.00172398	Bt.1489.1.S1_at
BM430012	Accession BM430012	-0.406883	0.000366939	0.005635	Bt.26804.1.S1_at
B3GNT2	UDP-GlcNAc:betaGal beta-1,3-N-acetylglucosaminyltransferase 2	-0.40696	0.000224908	0.00389642	Bt.24552.1.S1_at
CB226789	Accession CB226789	-0.408664	2.48e-05	0.000713344	Bt.14156.1.S1_at
BP106018	Accession BP106018	-0.409438	2.37e-06	0.000106619	Bt.24316.1.A1_at
MERTK	c-mer proto-oncogene tyrosine kinase	-0.410613	1.87e-05	0.000579778	Bt.22026.1.S1_at
CK955168	Accession CK955168	-0.411092	0.000217131	0.00380408	Bt.24944.1.S1_at
CK963748	Accession CK963748	-0.411498	6.58e-05	0.00152957	Bt.10166.1.A1_at
BM481770	Accession BM481770	-0.412134	0.000521314	0.00733452	Bt.1811.1.S1_at
CB421412	Accession CB421412	-0.413083	0.000159572	0.00297589	Bt.7675.2.S1_at
ZFYVE21	zinc finger, FYVE domain containing 21	-0.415393	0.000766485	0.0096209	Bt.21805.1.S1_at
MPPE1	metallophosphoesterase 1	-0.417577	1.78e-06	8.43e-05	Bt.1797.1.S1_at
HDAC6	histone deacetylase 6	-0.418088	2.55e-05	0.000723219	Bt.5092.2.A1_at
CK957735	Accession CK957735	-0.42	5.25e-06	0.000203439	Bt.23941.1.A1_at
MYO1F	myosin IF	-0.420129	3.24e-05	0.000880399	Bt.27877.1.S1_at
TIGD2_Hsa	tigger transposable element derived 2	-0.421926	5.21e-05	0.00127419	Bt.20505.1.S1_at
CB463959	Accession CB463959	-0.42241	2.37e-05	0.000692515	Bt.23078.1.S1_at
SLC29A2	solute carrier family 29 (nucleoside transporters), member 2	-0.423779	0.000421741	0.00627516	Bt.26918.1.S1_at
TOMM40	translocase of outer mitochondrial membrane 40 homolog (yeast)	-0.42745	9.75e-05	0.00209064	Bt.1523.1.S1_at
CK846251	Accession CK846251	-0.430291	0.00040734	0.00609003	Bt.27501.1.A1_at
KLHL26	kelch-like 26 (Drosophila)	-0.433754	6.77e-05	0.0015626	Bt.9505.1.A1_at
NCAPD2	non-SMC condensin I complex, subunit D2	-0.434371	1.93e-05	0.000594649	Bt.2980.1.S1_at
CK955967	Accession CK955967	-0.434555	0.000335932	0.0052634	Bt.4954.1.S1_at
SAMD1	sterile alpha motif domain containing 1	-0.434943	6.49e-05	0.00151142	Bt.11152.1.S1_at
ZNF362	zinc finger protein 362	-0.43586	0.000462286	0.00670207	Bt.17985.1.S1_at
DNAJB2	DnaJ (Hsp40) homolog, subfamily B, member 2	-0.436071	9.54e-06	0.000332321	Bt.13698.1.S1_at
CB530429	Accession CB530429	-0.436817	6.71e-08	6.14e-06	Bt.15501.1.S1_at
FAM46B	Family with sequence similarity 46, member B	-0.437308	9.87e-05	0.00210562	Bt.6658.1.S1_at
MAPK14	mitogen-activated protein kinase 14	-0.43758	4.95e-07	3.14e-05	Bt.9698.1.S1_at
IQCD	IQ motif containing D	-0.439119	8.15e-05	0.00180798	Bt.16906.1.A1_at
PSMG4	proteasome (prosome, macropain) assembly chaperone 4	-0.44127	1.56e-05	0.000498653	Bt.28085.1.S1_at
BE663354	Accession BE663354	-0.441784	6.07e-05	0.00143011	Bt.18365.1.A1_at
SAMD1	Sterile alpha motif domain containing 1	-0.443255	0.000266161	0.00439095	Bt.11152.2.S1_at
CB444903	Accession CB444903	-0.444666	0.00039791	0.00598501	Bt.21027.1.S1_at
CK946251	Accession CK946251	-0.444679	3.23e-05	0.000880365	Bt.9412.1.S1_at
INPP5D	inositol polyphosphate-5-phosphatase, 145kDa	-0.445953	7.04e-05	0.00160766	Bt.6453.1.S1_at
CK978314	Accession CK978314	-0.44717	2.56e-07	1.82e-05	Bt.12606.1.S1_a_at
CORO2A	coronin, actin binding protein, 2A	-0.447394	0.000207365	0.00367438	Bt.17910.2.S1_at
C2orf18_Hsa	chromosome 2 open reading frame 18	-0.448927	1.05e-07	8.88e-06	Bt.20165.2.S1_at
CK949286	Accession CK949286	-0.455323	0.000258743	0.00430282	Bt.22190.1.S1_at
C9orf167_Hsa	chromosome 9 open reading frame 167	-0.4568	0.000686476	0.00889705	Bt.16445.1.A1_at
GRAP	GRB2-related adaptor protein	-0.456892	1.31e-05	0.000431801	Bt.20119.1.S1_at
CK845911	Accession CK845911	-0.460029	0.000669932	0.00874427	Bt.15868.1.S1_at
KLF13	Kruppel-like factor 13	-0.461367	3.55e-05	0.000947426	Bt.20394.1.A1_at
FAM46B	family with sequence similarity 46, member B	-0.461399	0.000160804	0.00299436	Bt.6658.2.A1_at
BF230318	Accession BF230318	-0.463638	0.000398516	0.00598689	Bt.26915.2.S1_at
ATPAF1	ATP synthase mitochondrial F1 complex assembly factor 1	-0.46692	0.000154871	0.00293398	Bt.6394.1.A1_at
BP109840	Accession BP109840	-0.468273	9.18e-05	0.00199254	Bt.15579.1.A1_at
FES	feline sarcoma oncogene	-0.469411	8.38e-07	4.78e-05	Bt.23853.2.S1_at
CK949286	Accession CK949286	-0.46986	9.75e-05	0.00209064	Bt.22190.1.S1_a_at
GLT25D1	glycosyltransferase 25 domain containing 1	-0.471036	9.69e-06	0.000334674	Bt.13351.1.S1_at
CB530150	Accession CB530150	-0.471113	3.74e-05	0.000987571	Bt.20538.1.S1_at
HDAC5	histone deacetylase 5	-0.472293	0.000238989	0.00407789	Bt.13341.1.S1_at
SCAMP5	secretory carrier membrane protein 5	-0.474678	2.72e-06	0.000118716	Bt.1567.1.S1_at
SIPA1	signal-induced proliferation-associated 1	-0.474926	0.000132116	0.00262831	Bt.21346.1.S1_at
MYLPF	Fast skeletal myosin light chain 2	-0.475503	5.37e-05	0.00129854	Bt.21322.1.S1_at
RAB30	RAB30, member RAS oncogene family	-0.475857	0.000355012	0.00549253	Bt.7920.1.S1_at
RP2	retinitis pigmentosa 2 (X-linked recessive)	-0.475924	0.000319067	0.00509483	Bt.28914.1.A1_at
TACR2	tachykinin receptor 2	-0.476698	0.000258533	0.00430282	Bt.323.1.S1_at
SLC48A1	solute carrier family 48 (heme transporter), member 1	-0.477812	6.01e-06	0.000226504	Bt.11926.2.S1_at
BP108012	Accession BP108012	-0.479203	0.000153681	0.00292963	Bt.15400.1.A1_at
CB461931	Accession CB461931	-0.480392	0.000281394	0.00456953	Bt.15037.1.S1_at
DECR1	2,4-dienoyl CoA reductase 1, mitochondrial	-0.481083	8.12e-06	0.000292948	Bt.13390.1.A1_at
CB443497	Accession CB443497	-0.482435	0.000431503	0.00638983	Bt.12453.1.A1_a_at
CK957651	Accession CK957651	-0.484456	0.000600892	0.00814435	Bt.10579.1.S1_at
CB426961	Accession CB426961	-0.486579	5.55e-08	5.3e-06	Bt.22282.1.S1_at
DICER1	dicer 1, ribonuclease type III	-0.49182	3.79e-06	0.000155392	Bt.28463.1.S1_at
CK941870	Accession CK941870	-0.492131	0.000447244	0.00655272	Bt.28382.1.S1_at
MAPK14	mitogen-activated protein kinase 14	-0.496628	4.77e-09	6.67e-07	Bt.18473.1.S1_at
TBC1D2	TBC1 domain family, member 2	-0.497937	3.03e-06	0.000130554	Bt.20886.1.A1_at
SPIRE2	spire homolog 2 (Drosophila)	-0.498158	7.5e-05	0.00168785	Bt.9537.1.A1_a_at
CK728321	Accession CK728321	-0.500702	0.00012141	0.00247172	Bt.24497.1.S1_at
BE754218	Accession BE754218	-0.503113	9.02e-10	1.67e-07	Bt.20289.1.S1_at
CEP78	centrosomal protein 78kDa	-0.507026	0.00036572	0.00562323	Bt.24231.1.A1_at
BM257341	Accession BM257341	-0.507155	0.000671455	0.00875496	Bt.23283.1.S1_at
NLRX1	NLR family member X1	-0.510748	8.7e-06	0.000308638	Bt.6182.2.S1_at
CK946020	Accession CK946020	-0.511408	1.46e-06	7.32e-05	Bt.21737.1.S1_at
CK982097	Accession CK982097	-0.515406	0.000341157	0.00531975	Bt.28314.1.S1_at
ERAS	ES cell expressed Ras	-0.516536	5.65e-05	0.00135089	Bt.21077.1.S1_at
RASGEF1A	RasGEF domain family, member 1A	-0.517589	0.0003305	0.0052433	Bt.6858.1.S1_at
CB462007	Accession CB462007	-0.517601	0.000774752	0.00970508	Bt.18428.1.A1_at
CB534616	Accession CB534616	-0.521594	5.59e-06	0.000213446	Bt.21071.2.A1_at
CB424395	Accession CB424395	-0.523285	1.8e-09	2.79e-07	Bt.1469.1.S1_at
PAX8	Paired box 8	-0.526875	0.00020061	0.00358581	Bt.24636.1.A1_at
LMO2	LIM domain only 2 (rhombotin-like 1)	-0.527699	0.000535524	0.0074847	Bt.17081.1.A1_at
C9ORF59	chromosome 9 open reading frame 59	-0.53048	3.24e-07	2.21e-05	Bt.28244.1.S1_at
DBP	D site of albumin promoter (albumin D-box) binding protein	-0.53716	5.64e-05	0.00135089	Bt.24618.1.S1_at
BM089191	Accession BM089191	-0.549103	0.00071325	0.00914651	Bt.7307.2.A1_a_at
ST6GALNAC2	ST6 (alpha-N-acetyl-neuraminyl-2,3-beta-galactosyl-1,3)-N-acetylgalactosaminide alpha-2,6-sialyltransferase 2	-0.550005	0.000780483	0.00975887	Bt.9786.1.S1_at
PRPSAP2	phosphoribosyl pyrophosphate synthetase-associated protein 2	-0.551313	4.91e-06	0.000195183	Bt.21104.2.S1_at
FZD1	frizzled homolog 1 (Drosophila)	-0.551901	0.00010769	0.00225135	Bt.26635.2.S1_at
ITSN1	Intersectin 1 (SH3 domain protein)	-0.551955	0.000216914	0.00380408	Bt.21085.1.S1_at
LOC527187	similar to FLJ00089 protein	-0.553716	2.21e-06	0.000101608	Bt.8777.1.S1_at
BM030926	Accession BM030926	-0.553922	5.7e-07	3.46e-05	Bt.28440.1.S1_at
CORO2A	coronin, actin binding protein, 2A	-0.554382	0.000100775	0.00214281	Bt.17910.1.A1_at
CB468436	Accession CB468436	-0.556294	1.75e-06	8.34e-05	Bt.19644.1.A1_at
CK773712	Accession CK773712	-0.559782	2.09e-07	1.55e-05	Bt.27104.1.A1_at
SPSB2	splA/ryanodine receptor domain and SOCS box containing 2	-0.560047	4.16e-05	0.00108554	Bt.6898.2.S1_a_at
CB442002	Accession CB442002	-0.561994	0.000728839	0.00929849	Bt.20079.1.S1_at
FES	feline sarcoma oncogene	-0.563691	1.34e-06	6.81e-05	Bt.23853.2.S1_a_at
CK940228	Accession CK940228	-0.567653	0.000438085	0.00646646	Bt.11605.1.S1_at
FES	feline sarcoma oncogene	-0.56993	4.15e-07	2.7e-05	Bt.23853.3.S1_a_at
FES	feline sarcoma oncogene	-0.572048	1.11e-07	9.15e-06	Bt.23853.1.S1_at
EEPD1	endonuclease/exonuclease/phosphatase family domain containing 1	-0.574753	0.00030052	0.00484218	Bt.26867.2.S1_a_at
BF651673	Accession BF651673	-0.576598	0.000678786	0.0088228	Bt.25520.1.S1_at
CTNS	cystinosis, nephropathic	-0.579696	1.09e-06	5.91e-05	Bt.13509.1.S1_at
CB450542	Accession CB450542	-0.585489	0.000459788	0.00667748	Bt.18824.1.A1_at
CB423394	Accession CB423394	-0.594735	1.87e-08	2.05e-06	Bt.16753.1.A1_at
C9orf89	Chromosome 9 open reading frame 89	-0.596106	6.77e-05	0.0015626	Bt.20062.1.S1_at
CB448344	Accession CB448344	-0.597267	3.09e-06	0.00013271	Bt.13994.1.S1_at
RGS20	regulator of G-protein signaling 20	-0.599916	0.000103122	0.00217905	BtAffx.1.20.S1_at
NLRX1	NLR family member X1	-0.606101	6.31e-07	3.75e-05	Bt.6182.1.S1_at
RCAN3	RCAN family member 3	-0.609573	6.17e-07	3.69e-05	Bt.16273.1.A1_at
PRPSAP1	phosphoribosyl pyrophosphate synthetase-associated protein 1	-0.610656	3.98e-06	0.000161859	Bt.4395.1.S1_at
SLC48A1	solute carrier family 48 (heme transporter), member 1	-0.610777	3.16e-06	0.000134667	Bt.11926.1.A1_at
C2orf18_Hsa	chromosome 2 open reading frame 18	-0.610992	1.2e-08	1.44e-06	Bt.20165.1.S1_at
SYP	synaptophysin	-0.611472	0.000613096	0.00823575	Bt.674.1.S1_at
RHOBTB2	Rho-related BTB domain containing 2	-0.612764	0.000162119	0.00300984	Bt.20957.2.S1_at
FGD4	FYVE, RhoGEF and PH domain containing 4	-0.614873	0.000421655	0.00627516	Bt.28780.1.A1_at
PMEPA1	prostate transmembrane protein, androgen induced 1	-0.618769	7.02e-06	0.000257413	Bt.10030.2.S1_a_at
CB443497	Accession CB443497	-0.620162	0.000277191	0.00451258	Bt.12453.1.A1_at
DEF6	differentially expressed in FDCP 6 homolog (mouse)	-0.622547	1.39e-06	7.01e-05	Bt.24393.2.S1_at
SLC2A8	solute carrier family 2 (facilitated glucose transporter), member 8	-0.62313	1.13e-06	6.09e-05	Bt.12773.1.S1_at
SPSB2	splA/ryanodine receptor domain and SOCS box containing 2	-0.626109	5.36e-06	0.000205804	Bt.6898.1.S1_at
SREBF1	Sterol regulatory element binding transcription factor 1	-0.627406	3.03e-08	3.23e-06	Bt.15667.1.S1_a_at
SLC35A1	solute carrier family 35 (CMP-sialic acid transporter), member A1	-0.6316	2.4e-06	0.0001073	Bt.16090.1.S1_at
UBE2O	ubiquitin-conjugating enzyme E2O	-0.633067	5.57e-06	0.000213163	Bt.24878.1.A1_at
TBL2	transducin (beta)-like 2	-0.633331	8.07e-05	0.00179273	Bt.26915.1.S1_at
LOC522998	similar to coiled-coil domain containing 6	-0.635303	1.89e-07	1.41e-05	Bt.24039.1.A1_at
CYP2U1	cytochrome P450, family 2, subfamily U, polypeptide 1	-0.637935	9.43e-06	0.000329606	Bt.28113.1.S1_at
NCEH1	neutral cholesterol ester hydrolase 1	-0.638922	0.000662855	0.00867921	Bt.20045.1.A1_at
GPR155	G protein-coupled receptor 155	-0.639493	0.00063258	0.00837984	Bt.16545.1.A1_at
FYN	FYN oncogene related to SRC, FGR, YES	-0.640362	0.000625755	0.00834058	Bt.2359.1.A1_at
PRPSAP2	phosphoribosyl pyrophosphate synthetase-associated protein 2	-0.641186	5.99e-09	7.92e-07	Bt.21104.1.S1_at
FGD4	FYVE, RhoGEF and PH domain containing 4	-0.650264	5.1e-05	0.00125735	Bt.28780.2.A1_a_at
MAGEH1	melanoma antigen family H, 1	-0.651925	2.97e-05	0.00082704	Bt.27079.1.S1_at
MAN1C1	mannosidase, alpha, class 1C, member 1	-0.653574	2.68e-05	0.000755265	Bt.10587.1.S1_at
DEF6	differentially expressed in FDCP 6 homolog (mouse)	-0.656752	4.17e-06	0.00016854	Bt.24393.1.S1_at
MAGEF1	melanoma antigen family F, 1	-0.658799	0.000440785	0.00648099	Bt.6114.1.S1_at
CK946459	Accession CK946459	-0.660461	0.000464547	0.00671918	Bt.12220.1.S1_a_at
FGD4	FYVE, RhoGEF and PH domain containing 4	-0.660563	9.98e-05	0.0021254	Bt.28780.2.A1_at
CK778784	Accession CK778784	-0.664828	0.000652833	0.00859322	Bt.26744.1.A1_at
LOC618591	similar to NKp80 NK receptor	-0.667452	1.4e-05	0.000455208	Bt.22491.2.S1_at
CB429904	Accession CB429904	-0.671432	8.97e-11	2.33e-08	Bt.8275.1.S1_at
BAIAP2	BAI1-associated protein 2	-0.671573	4.95e-06	0.000195991	Bt.5610.1.S1_at
C9ORF59	chromosome 9 open reading frame 59	-0.672266	1.69e-06	8.09e-05	Bt.20055.1.S1_at
CK950572	Accession CK950572	-0.674269	4.85e-05	0.00121929	Bt.13778.1.A1_at
METRNL	meteorin, glial cell differentiation regulator-like	-0.676946	3.11e-08	3.28e-06	Bt.24275.1.S1_at
LOC511229	similar to mCG142710	-0.677945	0.000614825	0.00825006	Bt.22770.1.S1_at
LOC618591	similar to NKp80 NK receptor	-0.68088	5.61e-07	3.42e-05	Bt.22491.1.A1_at
BE665883	Accession BE665883	-0.68561	3.16e-06	0.000134667	Bt.21071.1.S1_at
BE683886	Accession BE683886	-0.686029	0.000435073	0.00643505	Bt.20162.1.S1_at
WIPI1	WD repeat domain, phosphoinositide interacting 1	-0.68716	4.06e-12	1.68e-09	Bt.15927.1.S1_at
CEBPA	CCAAT/enhancer binding protein (C/EBP), alpha	-0.687606	2.87e-09	4.3e-07	Bt.4332.1.S2_at
HMHA1	histocompatibility (minor) HA-1	-0.690427	1.39e-09	2.24e-07	Bt.15736.1.S1_at
LOC507983	similar to KIAA1728 protein	-0.696815	0.000147516	0.00284489	Bt.26502.1.A1_at
SREBF1	Sterol regulatory element binding transcription factor 1	-0.712388	1.66e-08	1.87e-06	Bt.15667.1.S1_at
BP111740	Accession BP111740	-0.723394	0.000169623	0.00312169	Bt.15939.2.S1_at
CBR1	Hypothetical LOC780962	-0.734918	1.15e-10	2.92e-08	Bt.7872.1.S1_at
CB423629	Accession CB423629	-0.738845	0.000115302	0.00237883	Bt.16773.1.A1_at
CB167619	Accession CB167619	-0.740379	0.000595095	0.00812286	Bt.15939.1.A1_at
MAPK14	mitogen-activated protein kinase 14	-0.741067	1.2e-09	2.02e-07	Bt.11377.1.A1_at
CK770987	Accession CK770987	-0.74128	0.000193571	0.00348961	Bt.17814.1.A1_at
CK849903	Accession CK849903	-0.741398	5.19e-06	0.000201707	Bt.6158.2.S1_at
MYLIP	myosin regulatory light chain interacting protein	-0.741789	1.26e-08	1.49e-06	Bt.6814.1.S1_at
DUSP7	dual specificity phosphatase 7	-0.746978	9.36e-05	0.00202437	Bt.3312.1.S1_at
RHOBTB2	Rho-related BTB domain containing 2	-0.747657	7.23e-05	0.00164116	Bt.20957.1.A1_at
SLAIN1	SLAIN motif family, member 1	-0.751393	2.15e-05	0.000644158	Bt.27859.1.S1_at
BF077566	Accession BF077566	-0.752767	2.46e-06	0.000109141	Bt.16273.2.A1_at
SLC24A6	Solute carrier family 24 (sodium/potassium/calcium exchanger), member 6	-0.758703	6.24e-09	8.17e-07	Bt.6537.1.S1_at
HNMT	histamine N-methyltransferase	-0.759518	0.000540965	0.00752692	Bt.26700.1.S1_at
CK771837	Accession CK771837	-0.759605	1.04e-08	1.26e-06	Bt.21886.1.S1_at
ARMCX6	armadillo repeat containing, X-linked 6	-0.759793	0.000238482	0.00407631	Bt.4049.1.S1_at
PMEPA1	Prostate transmembrane protein, androgen induced 1	-0.769599	1.31e-06	6.72e-05	Bt.668.1.S1_at
LPXN	leupaxin	-0.780944	4.72e-05	0.00119184	Bt.7003.2.S1_at
DEPDC7	DEP domain containing 7	-0.782112	5.16e-06	0.000201268	Bt.19483.1.A1_at
CB428841	Accession CB428841	-0.787296	1.26e-06	6.61e-05	Bt.17339.1.S1_at
ASPA	aspartoacylase (Canavan disease)	-0.787952	5.45e-09	7.29e-07	Bt.28878.1.S1_at
PIK3CD	phosphoinositide-3-kinase, catalytic, delta polypeptide	-0.788771	7.74e-08	6.88e-06	Bt.13689.1.A1_at
SASH3	SAM and SH3 domain containing 3	-0.79297	1.39e-05	0.000455161	Bt.18480.1.A1_at
CB442676	Accession CB442676	-0.80222	0.000537972	0.00751047	Bt.18311.1.A1_at
LEMD2	LEM domain containing 2	-0.805762	5.53e-07	3.39e-05	Bt.3029.1.S1_at
CK962939	Accession CK962939	-0.816181	0.0002109	0.00371583	Bt.3051.1.S1_at
CORO2A	coronin, actin binding protein, 2A	-0.817661	3.47e-07	2.34e-05	Bt.28800.1.S1_at
CK982513	Accession CK982513	-0.819728	1.62e-06	7.88e-05	Bt.6853.1.S1_at
CB440209	Accession CB440209	-0.821889	2e-05	0.000605593	Bt.20714.1.A1_at
SPHK1	sphingosine kinase 1	-0.82666	8.55e-08	7.49e-06	Bt.7037.1.S1_at
STAR	steroidogenic acute regulatory protein	-0.83205	0.000544543	0.00755033	Bt.4709.1.S1_at
CK947001	Accession CK947001	-0.848878	0.00061029	0.00821579	Bt.28936.1.S1_at
TMEM106C	transmembrane protein 106C	-0.858478	1.48e-09	2.33e-07	Bt.8848.1.S1_at
SLC46A1	solute carrier family 46 (folate transporter), member 1	-0.864563	1.06e-07	8.9e-06	Bt.7353.1.S1_at
WDFY2	WD repeat and FYVE domain containing 2	-0.866224	1.3e-06	6.72e-05	Bt.10101.2.S1_at
NAB2	NGFI-A binding protein 2 (EGR1 binding protein 2)	-0.869928	3.52e-05	0.000943965	Bt.20292.1.S1_at
IL7	interleukin 7	-0.874944	2.86e-06	0.000123876	Bt.12751.1.S1_at
CEBPA	CCAAT/enhancer binding protein (C/EBP), alpha	-0.875248	4.37e-07	2.83e-05	Bt.4332.1.S1_at
CA923359	Accession CA923359	-0.87593	3.06e-07	2.14e-05	Bt.12438.1.S1_at
GPR92	G protein-coupled receptor 92	-0.876501	5.29e-08	5.22e-06	Bt.24755.1.A1_at
WDFY2	WD repeat and FYVE domain containing 2	-0.904	6.57e-06	0.000243056	Bt.10101.1.S1_at
HHEX	hematopoietically expressed homeobox	-0.909092	1.48e-07	1.16e-05	Bt.27920.1.A1_at
LOC511229	similar to mCG142710	-0.909969	3.31e-05	0.000896971	Bt.21177.1.A1_s_at
BI537214	Accession BI537214	-0.917651	4.6e-05	0.001169	Bt.12419.1.S1_at
RHOU	ras homolog gene family, member U	-0.920933	4.17e-05	0.00108604	Bt.2846.1.A1_at
CK944296	Accession CK944296	-0.937015	3.52e-05	0.000943965	Bt.5466.4.S1_at
CXXC5	CXXC finger 5	-0.942378	4.97e-06	0.000196201	Bt.8166.3.A1_s_at
ENC1	ectodermal-neural cortex (with BTB-like domain)	-0.947474	0.000204556	0.00364016	Bt.21641.1.S1_at
FAM20C_Hsa	family with sequence similarity 20, member C	-0.954307	2.22e-06	0.000101703	Bt.11748.2.S1_a_at
TMEM144	transmembrane protein 144	-0.990021	1.53e-06	7.6e-05	Bt.11998.1.S1_at
LOC528166	Similar to NLR family, pyrin domain containing 1	-1.00392	9.8e-06	0.000337779	Bt.26956.1.S1_at
PIK3IP1	phosphoinositide-3-kinase interacting protein 1	-1.00445	1.42e-05	0.000459937	Bt.20918.1.A1_at
CXXC5	CXXC finger 5	-1.02212	2.49e-06	0.000109464	Bt.20035.2.A1_at
AREGB	amphiregulin B	-1.04505	0.000507949	0.00722492	Bt.28934.1.S1_at
ASCL2	Achaete-scute complex homolog 2 (Drosophila)	-1.05445	1.22e-05	0.000408533	Bt.9789.1.S1_at
CK849529	Accession CK849529	-1.07186	5.29e-07	3.27e-05	Bt.24208.1.S1_at
GADD45A	growth arrest and DNA-damage-inducible, alpha	-1.09773	1.88e-10	4.17e-08	Bt.6446.1.S1_at
FAM20C_Hsa	family with sequence similarity 20, member C	-1.15831	6.18e-08	5.73e-06	Bt.11748.1.A1_at
FOS	FBJ murine osteosarcoma viral oncogene homolog	-1.1717	3.4e-06	0.000142919	Bt.2899.1.S1_at
CK968959	Accession CK968959	-1.18601	4.95e-09	6.76e-07	Bt.14122.1.A1_at
CK775463	Accession CK775463	-1.21727	1.32e-06	6.75e-05	Bt.15915.1.S1_at
CXXC5	CXXC finger 5	-1.23638	1.39e-07	1.11e-05	Bt.20035.1.S1_at
CB456366	Accession CB456366	-1.26801	6.42e-06	0.000239149	Bt.10180.1.A1_at
CDC42EP3	CDC42 effector protein (Rho GTPase binding) 3	-1.39273	1.46e-08	1.67e-06	Bt.1560.1.S1_at
PLEKHG1	Pleckstrin homology domain containing, family G (with RhoGef domain) member 1	-1.39615	9.25e-08	7.99e-06	Bt.18945.1.A1_at
FOS	FBJ murine osteosarcoma viral oncogene homolog	-2.09381	4.24e-11	1.2e-08	Bt.2899.1.S2_at
