# Supplementary material for: Key Hub and Bottleneck Genes Differentiate the Macrophage Response to Virulent and Attenuated Mycobacterium bovis
Source: Front Immunol. 2014 Oct 1;5:422. doi: 10.3389/fimmu.2014.00422 (PMC4181336; doi:10.3389/fimmu.2014.00422)
Supplement: Supplementary file 1 [file Presentation1.ZIP › Supp Table 4.XLSX]

## Sheet: Sheet1
Table S4: DE genes detected between a paired comparison of virulent M. bovis versus attenuated BCG MDM infections at 24 h post infection, after filtering for an adjusted P-value of ≤ 0.01.
Gene Symbol	Gene Name	Log2 fold-change in expression (24 h M. bovis MDM-24 h BCG MDM)	P-value	Adjusted P-value	Affymetrix® GeneChip® Bovine Genome Array probe ID
SIGLEC1	sialic acid binding Ig-like lectin 1, sialoadhesin	3.13658	2.59e-18	3.23e-14	Bt.6038.1.S1_at
FOXS1	Forkhead box S1	2.26361	9.73e-16	6.05e-12	Bt.24663.1.A1_at
ATP13A4	ATPase type 13A4	1.67326	2.52e-15	1.03e-11	Bt.25459.1.A1_at
CLEC4F	C-type lectin domain family 4, member F	1.95677	3.32e-15	1.03e-11	Bt.27474.1.S1_at
CK945739	Accession CK945739	2.28373	6.86e-15	1.71e-11	Bt.28908.1.A1_at
CB531827	Accession CB531827	1.94782	5.11e-14	1.06e-10	Bt.20744.1.A1_at
CB438714	Accession CB438714	1.12504	1.43e-13	2.54e-10	Bt.18044.1.A1_at
CD82	CD82 molecule	0.943653	2.61e-13	4.06e-10	Bt.12443.1.S1_at
CK945768	Accession CK945768	-0.755358	5.03e-13	6.95e-10	Bt.15683.1.S1_at
GGH	gamma-glutamyl hydrolase (conjugase, folylpolygammaglutamyl hydrolase)	-0.97115	9.12e-13	1.13e-09	Bt.6650.1.S1_at
PIK3R6	phosphoinositide-3-kinase, regulatory subunit 6	0.734034	1.33e-12	1.5e-09	Bt.13499.1.S1_at
CB446641	Accession CB446641	1.40278	1.93e-12	1.85e-09	Bt.17145.1.A1_at
C28H10orf57	chromosome 10 open reading frame 57 ortholog	-0.403554	1.84e-12	1.85e-09	Bt.5329.1.S1_at
MDK	midkine (neurite growth-promoting factor 2)	0.720996	2.2e-12	1.95e-09	Bt.21528.1.A1_at
HERC6	Hect domain and RLD 6	2.1822	2.35e-12	1.95e-09	Bt.27463.1.A1_at
CK945744	Accession CK945744	-0.978012	3.02e-12	2.35e-09	Bt.3080.1.S1_a_at
CCDC90A	Coiled-coil domain containing 90A	-0.411147	3.64e-12	2.66e-09	Bt.26524.1.S1_at
IFNB1	interferon, beta 1, fibroblast	1.94479	4.02e-12	2.77e-09	BtAffx.1.7.S1_at
ELN	elastin	1.80653	4.34e-12	2.84e-09	Bt.5361.2.S1_a_at
HSH2D	hematopoietic SH2 domain containing	2.39742	5.57e-12	3.46e-09	Bt.26963.1.S1_at
CK950374	Accession CK950374	-1.98761	6.96e-12	3.9e-09	Bt.22487.3.S1_at
PDE12	phosphodiesterase 12	0.990424	6.6e-12	3.9e-09	Bt.24832.1.A1_a_at
TGS1	trimethylguanosine synthase homolog (S. cerevisiae)	1.26476	7.22e-12	3.9e-09	Bt.9299.2.S1_at
CK944296	Accession CK944296	-1.70974	8.8e-12	4.56e-09	Bt.5466.4.S1_at
LOC509859	similar to hCG2042887	0.748388	1.36e-11	6.77e-09	Bt.24629.2.S1_at
CB464350	Accession CB464350	-0.806743	1.57e-11	7.51e-09	Bt.21364.1.A1_at
PABPC4	poly(A) binding protein, cytoplasmic 4 (inducible form)	-0.588509	1.76e-11	8.13e-09	Bt.11192.1.S1_at
PNPT1	polyribonucleotide nucleotidyltransferase 1	1.10508	2.03e-11	9.01e-09	Bt.5684.1.S1_at
WRB	tryptophan rich basic protein	-0.490202	2.23e-11	9.55e-09	Bt.21258.1.A1_at
TAF11	TAF11 RNA polymerase II, TATA box binding protein (TBP)-associated factor, 28kDa	-0.352769	2.93e-11	1.2e-08	Bt.11306.1.S1_at
IGFBP3	insulin-like growth factor binding protein 3	0.970452	3e-11	1.2e-08	Bt.422.1.S2_at
ATXN3	ataxin 3	1.08485	3.17e-11	1.21e-08	Bt.25471.1.S1_at
BIN1	bridging integrator 1	-1.35827	3.21e-11	1.21e-08	Bt.16437.1.S1_at
PARP10	Poly (ADP-ribose) polymerase family, member 10	0.904295	4.18e-11	1.5e-08	Bt.9145.1.A1_at
MRPS15	mitochondrial ribosomal protein S15	-0.620699	4.23e-11	1.5e-08	Bt.27027.1.S1_a_at
CK847857	Accession CK847857	0.984262	5.12e-11	1.77e-08	Bt.21207.1.A1_at
CB428881	Accession CB428881	-0.723815	5.94e-11	2e-08	Bt.13194.1.A1_at
ATXN3	Ataxin 3	1.01183	7.05e-11	2.31e-08	Bt.25471.2.A1_at
BCL2L14	Bcl2-like 14 (apoptosis facilitator)	1.17689	9.45e-11	3.02e-08	Bt.14657.2.S1_at
PAX8	Paired box 8	-0.750167	1.11e-10	3.45e-08	Bt.24636.2.S1_at
CB166723	Accession CB166723	-0.614238	1.18e-10	3.57e-08	Bt.12423.1.S1_at
BST2	bone marrow stromal cell antigen 2	2.09885	1.21e-10	3.59e-08	Bt.15788.3.S1_at
RETN	resistin	1.80324	1.37e-10	3.98e-08	Bt.23152.1.S1_at
LOC509859	similar to hCG2042887	1.11318	1.41e-10	3.98e-08	Bt.24629.1.S1_at
LOC528040	similar to complement component 3	-0.525472	1.61e-10	4.26e-08	Bt.1805.1.S1_at
USP18	ubiquitin specific peptidase 18	1.80056	1.57e-10	4.26e-08	Bt.23233.1.S1_at
PSMF1	Proteasome (prosome, macropain) inhibitor subunit 1 (PI31)	0.908722	1.59e-10	4.26e-08	Bt.20110.1.S1_at
CB439309	Accession CB439309	0.844207	1.74e-10	4.48e-08	Bt.18099.1.A1_at
LGP2	RNA helicase LGP2	1.61302	1.77e-10	4.48e-08	Bt.27564.1.A1_at
BM089191	Accession BM089191	-1.1372	2.07e-10	5.16e-08	Bt.7307.2.A1_a_at
ACP2	acid phosphatase 2, lysosomal	0.771453	2.35e-10	5.74e-08	Bt.8722.1.S1_at
CK957170	Accession CK957170	1.52584	2.46e-10	5.89e-08	Bt.29894.1.S1_at
PRKAR2B	protein kinase, cAMP-dependent, regulatory, type II, beta	0.836886	2.59e-10	5.98e-08	Bt.462.1.S1_at
IGFBP3	insulin-like growth factor binding protein 3	1.02491	2.59e-10	5.98e-08	Bt.422.1.S1_at
RPL15	ribosomal protein L15	-0.391726	3.07e-10	6.77e-08	Bt.23339.1.S2_at
FTSJD2	FtsJ methyltransferase domain containing 2	0.597366	3.1e-10	6.77e-08	Bt.20189.1.S1_at
ALAD	aminolevulinate, delta-, dehydratase	-0.723232	3e-10	6.77e-08	Bt.9585.1.S1_at
SGCA	sarcoglycan, alpha (50kDa dystrophin-associated glycoprotein)	-1.22443	3.43e-10	7.35e-08	Bt.11157.1.S1_a_at
PARM1	prostate androgen-regulated mucin-like protein 1	1.79515	3.69e-10	7.78e-08	Bt.24157.1.A1_at
AIDA	axin interactor, dorsalization associated	0.444004	3.8e-10	7.82e-08	Bt.11433.1.A1_at
ATL3	atlastin GTPase 3	0.856448	3.83e-10	7.82e-08	Bt.26944.1.S1_at
CK982548	Accession CK982548	0.350306	4.15e-10	8.32e-08	Bt.20139.1.S1_at
CB430050	Accession CB430050	1.49135	4.27e-10	8.42e-08	Bt.13546.1.A1_at
SLC44A2	solute carrier family 44, member 2	-0.672251	4.71e-10	9.15e-08	Bt.21413.2.S1_at
ZNF503	zinc finger protein 503	1.54816	6.19e-10	1.16e-07	Bt.11276.1.A1_at
USP18	ubiquitin specific peptidase 18	1.84626	6.22e-10	1.16e-07	Bt.23233.2.S1_at
CB462905	Accession CB462905	-1.15329	6.24e-10	1.16e-07	Bt.21364.2.S1_at
AW307775	Accession AW307775	-0.652133	6.59e-10	1.21e-07	Bt.13194.2.S1_at
CB437799	Accession CB437799	2.29823	6.81e-10	1.22e-07	Bt.18111.1.A1_at
EEF1B2	eukaryotic translation elongation factor 1 beta 2	-0.210902	6.95e-10	1.22e-07	Bt.16991.1.S1_a_at
TDRD7	Tudor domain containing 7	0.862538	6.87e-10	1.22e-07	Bt.25103.2.A1_at
USP18	ubiquitin specific peptidase 18	1.67535	7.74e-10	1.34e-07	Bt.23233.3.A1_at
PDXK	pyridoxal (pyridoxine, vitamin B6) kinase	1.01558	9e-10	1.47e-07	Bt.7641.2.S1_a_at
FAM3B_Hsa	family with sequence similarity 3, member B	1.64601	8.99e-10	1.47e-07	Bt.29219.1.A1_at
DDB1	damage-specific DNA binding protein 1, 127kDa	-0.669165	8.9e-10	1.47e-07	Bt.4498.1.S1_at
BP101626	Accession BP101626	1.15778	8.7e-10	1.47e-07	Bt.26840.1.A1_at
MYO5C	myosin VC	1.60143	9.27e-10	1.49e-07	Bt.16088.1.A1_at
LOC509859	similar to hCG2042887	0.655153	9.35e-10	1.49e-07	Bt.24629.3.S1_a_at
TREX1	three prime repair exonuclease 1	1.02754	1e-09	1.57e-07	Bt.7472.1.S1_at
RAPGEF3	Rap guanine nucleotide exchange factor (GEF) 3	-0.621761	1.07e-09	1.62e-07	Bt.21308.1.A1_at
EPHX2	epoxide hydrolase 2, cytoplasmic	1.54673	1.06e-09	1.62e-07	Bt.15925.1.S1_at
BE481904	Accession BE481904	1.55107	1.07e-09	1.62e-07	Bt.13546.2.S1_at
HSD11B1	hydroxysteroid (11-beta) dehydrogenase 1	0.469846	1.09e-09	1.63e-07	Bt.13027.1.A1_at
FAM111B_Hsa	family with sequence similarity 111, member B	1.13065	1.13e-09	1.67e-07	Bt.26614.1.S1_at
CB534208	Accession CB534208	1.61595	1.23e-09	1.8e-07	Bt.21102.1.S1_at
ARHGEF11	Rho guanine nucleotide exchange factor (GEF) 11	-1.50407	1.25e-09	1.8e-07	Bt.24442.1.A1_at
DDB2	damage-specific DNA binding protein 2, 48kDa	0.468658	1.31e-09	1.88e-07	Bt.10852.3.S1_at
BCL2L12	BCL2-like 12 (proline rich)	1.02487	1.33e-09	1.88e-07	Bt.11043.1.S1_a_at
SOCS1	suppressor of cytokine signaling 1	1.14841	1.41e-09	1.97e-07	Bt.1736.1.A1_at
MEAF6	MYST/Esa1-associated factor 6	0.774404	1.43e-09	1.97e-07	Bt.9081.1.S1_at
IRF7	interferon regulatory factor 7	1.3643	1.51e-09	2.07e-07	Bt.5768.2.S1_at
AW415603	Accession AW415603	1.8294	1.57e-09	2.12e-07	Bt.1220.1.S1_at
NMB	neuromedin B	1.83673	1.6e-09	2.15e-07	Bt.10630.1.S1_at
PAX8	Paired box 8	-0.922305	1.62e-09	2.15e-07	Bt.24636.1.A1_at
CK976169	Accession CK976169	-0.563954	1.68e-09	2.2e-07	Bt.28375.2.S1_a_at
C28H10orf57	chromosome 10 open reading frame 57 ortholog	-0.520818	1.74e-09	2.23e-07	Bt.5329.2.S1_at
CB420023	Accession CB420023	-1.04043	1.74e-09	2.23e-07	Bt.16425.1.A1_at
LOC520778	similar to ubiquilin 2	-0.492502	1.8e-09	2.28e-07	Bt.7140.1.S1_at
CB444109	Accession CB444109	-0.460302	1.96e-09	2.44e-07	Bt.17954.1.A1_at
BE755240	Accession BE755240	-0.519837	1.96e-09	2.44e-07	Bt.11983.1.S1_at
ZNF503	Zinc finger protein 503	1.50261	2.14e-09	2.64e-07	Bt.11276.2.A1_at
CK951979	Accession CK951979	0.490923	2.31e-09	2.77e-07	Bt.29042.1.A1_at
PKLR	pyruvate kinase, liver and RBC	0.899802	2.3e-09	2.77e-07	Bt.12736.1.A1_at
ATL3	Atlastin 3	0.78953	2.32e-09	2.77e-07	Bt.16221.1.A1_at
VCPIP1	valosin containing protein (p97)/p47 complex interacting protein 1	0.836624	2.35e-09	2.78e-07	Bt.10962.2.S1_at
CUL4B	cullin 4B	0.362523	2.43e-09	2.83e-07	Bt.9176.1.A1_at
USP18	ubiquitin specific peptidase 18	1.65398	2.41e-09	2.83e-07	Bt.8962.3.S1_s_at
TDRD7	tudor domain containing 7	0.863586	2.51e-09	2.89e-07	Bt.25103.1.S1_at
SLC44A2	solute carrier family 44, member 2	-0.865907	2.57e-09	2.93e-07	Bt.21413.1.S1_at
FUNDC1	FUN14 domain containing 1	0.824942	2.63e-09	2.98e-07	Bt.19591.1.A1_at
ZDHHC3	zinc finger, DHHC-type containing 3	0.188916	2.71e-09	3.04e-07	Bt.7151.1.S1_at
TSEN54	tRNA splicing endonuclease 54 homolog (S. cerevisiae)	-0.524066	2.88e-09	3.06e-07	Bt.2787.1.S1_s_at
IFITM1	interferon induced transmembrane protein 1 (9-27)	2.1011	2.77e-09	3.06e-07	Bt.22978.1.S1_a_at
LDHB	lactate dehydrogenase B	-0.329929	2.79e-09	3.06e-07	Bt.3005.1.S1_at
FUNDC1	FUN14 domain containing 1	0.785559	2.85e-09	3.06e-07	Bt.18513.1.S1_at
MGC127538	hypothetical protein MGC127538	-2.11249	2.84e-09	3.06e-07	Bt.2577.1.S1_at
SLC1A5	solute carrier family 1 (neutral amino acid transporter), member 5	-0.997268	2.85e-09	3.06e-07	Bt.5548.1.S1_at
PVRL2	Poliovirus receptor-related 2 (herpesvirus entry mediator B)	0.878369	2.93e-09	3.07e-07	Bt.4943.1.S1_at
BF043489	Accession BF043489	1.05215	2.91e-09	3.07e-07	Bt.16063.2.S1_at
ISG12(A)	similar to putative ISG12(a) protein	2.51172	3.03e-09	3.14e-07	Bt.11259.1.S1_at
CB452245	Accession CB452245	0.574942	3.08e-09	3.17e-07	Bt.20405.1.S1_at
VSTM1	V-set and transmembrane domain containing 1	-0.707515	3.12e-09	3.18e-07	Bt.9131.1.S1_at
C1R	complement component 1, r subcomponent	1.82338	3.27e-09	3.31e-07	Bt.8803.1.A1_at
SFRS6	splicing factor, arginine/serine-rich 6	-0.4103	3.46e-09	3.47e-07	Bt.11102.1.A1_at
CK954419	Accession CK954419	-0.502739	3.49e-09	3.48e-07	Bt.22243.1.S1_at
POMGNT1	protein O-linked mannose beta1,2-N-acetylglucosaminyltransferase	-0.465035	4.04e-09	3.99e-07	Bt.11937.1.S1_at
SERPINB1	serpin peptidase inhibitor, clade B (ovalbumin), member 1	1.03069	4.19e-09	4.04e-07	Bt.27909.1.S1_at
VPS37A	vacuolar protein sorting 37 homolog A (S. cerevisiae)	0.430906	4.18e-09	4.04e-07	Bt.27829.1.A1_at
FUT10	fucosyltransferase 10 (alpha (1,3) fucosyltransferase)	0.394357	4.22e-09	4.04e-07	Bt.23151.1.S1_at
SNRNP35	small nuclear ribonucleoprotein 35kDa (U11/U12)	0.342044	4.14e-09	4.04e-07	Bt.5294.1.A1_at
BI537502	Accession BI537502	-0.441471	4.56e-09	4.32e-07	Bt.20466.1.A1_at
PHOSPHO2	phosphatase, orphan 2	-0.402873	4.59e-09	4.32e-07	Bt.23955.1.A1_at
PA2G4	Proliferation-associated 2G4, 38kDa	-0.331199	4.83e-09	4.43e-07	Bt.4896.1.S1_at
CDKN2AIP	CDKN2A interacting protein	0.697867	4.82e-09	4.43e-07	Bt.27095.1.S1_at
TLE4	Transducin-like enhancer of split 4 (E(sp1) homolog, Drosophila)	0.6212	4.84e-09	4.43e-07	Bt.18374.1.S1_at
MLKL	mixed lineage kinase domain-like	0.766152	4.76e-09	4.43e-07	Bt.27239.1.A1_at
AOC3	amine oxidase, copper containing 3 (vascular adhesion protein 1)	-0.175337	4.98e-09	4.49e-07	Bt.19565.1.S1_at
GOSR2	golgi SNAP receptor complex member 2	0.521926	4.96e-09	4.49e-07	Bt.15686.1.S1_at
LYN	V-yes-1 Yamaguchi sarcoma viral related oncogene homolog	0.763439	5.23e-09	4.68e-07	Bt.10831.3.A1_at
BF602038	Accession BF602038	1.89912	5.6e-09	4.98e-07	Bt.29637.1.S1_at
TLK2	tousled-like kinase 2	0.405569	5.86e-09	5.17e-07	Bt.9303.1.S1_at
ISG20	interferon stimulated exonuclease gene 20kDa	2.33376	6.09e-09	5.34e-07	Bt.22275.1.A1_at
TMEM179B	transmembrane protein 179B	0.413751	6.33e-09	5.51e-07	Bt.20497.2.S1_a_at
BCL2L14	Bcl2-like 14 (apoptosis facilitator)	1.69826	6.45e-09	5.57e-07	Bt.14657.1.A1_at
WBSCR22	Williams Beuren syndrome chromosome region 22 protein	-0.616527	6.9e-09	5.88e-07	Bt.4845.1.S1_at
BPNT1	3'(2'), 5'-bisphosphate nucleotidase 1	0.834636	6.89e-09	5.88e-07	Bt.1721.1.S1_at
RTP4	receptor (chemosensory) transporter protein 4	1.3212	7.1e-09	6.01e-07	Bt.24813.3.S1_at
CXCL2	chemokine (C-X-C motif) ligand 2	2.33931	7.28e-09	6.11e-07	Bt.23093.1.S1_at
ZNFX1	zinc finger, NFX1-type containing 1	1.40329	7.31e-09	6.11e-07	Bt.17229.1.A1_at
EBI3	Epstein-Barr virus induced 3	1.50677	7.38e-09	6.12e-07	Bt.20904.1.A1_at
CB435077	Accession CB435077	1.20916	7.56e-09	6.23e-07	Bt.18873.1.A1_at
SERPINB1	Serpin peptidase inhibitor, clade B (ovalbumin), member 1	0.486479	7.96e-09	6.51e-07	Bt.7629.1.S1_at
FITM2	fat storage-inducing transmembrane protein 2	-0.722644	8.58e-09	6.85e-07	Bt.28035.1.S1_at
PECAM1	platelet/endothelial cell adhesion molecule	0.65614	8.5e-09	6.85e-07	Bt.4653.1.S1_at
CK769682	Accession CK769682	0.528487	8.6e-09	6.85e-07	Bt.25448.1.A1_at
BM256739	Accession BM256739	-1.00748	8.6e-09	6.85e-07	Bt.9364.1.S1_at
BP102359	Accession BP102359	-0.304116	9.86e-09	7.8e-07	Bt.4054.1.S1_at
FAM20C_Hsa	family with sequence similarity 20, member C	-1.24151	9.9e-09	7.8e-07	Bt.11748.1.A1_at
STK38L	Serine/threonine kinase 38 like	0.530064	1.01e-08	7.92e-07	Bt.23995.1.A1_at
CK962142	Accession CK962142	-1.15358	1.06e-08	8.24e-07	Bt.28185.1.S1_at
CCDC23	coiled-coil domain containing 23	-0.303873	1.09e-08	8.41e-07	Bt.2956.1.A1_at
FABP3	fatty acid binding protein 3, muscle and heart (mammary-derived growth inhibitor)	-1.17941	1.1e-08	8.41e-07	Bt.4758.1.S1_at
FAM162A_Hsa	family with sequence similarity 162, member A	-0.604972	1.11e-08	8.48e-07	Bt.9210.1.S1_at
ATAD1	ATPase family, AAA domain containing 1	0.424174	1.13e-08	8.56e-07	Bt.8053.1.S1_at
BF440494	Accession BF440494	-0.540366	1.15e-08	8.7e-07	Bt.28320.1.A1_at
MTERFD1	MTERF domain containing 1	-0.342545	1.17e-08	8.73e-07	Bt.12108.1.S1_at
ARF4	ADP-ribosylation factor 4	-0.676297	1.19e-08	8.87e-07	Bt.461.1.S1_at
TMEM150C	transmembrane protein 150C	0.279057	1.24e-08	9.2e-07	Bt.14166.1.A1_at
SCARF1	similar to scavenger receptor class F, member 1	0.700713	1.27e-08	9.34e-07	Bt.24561.1.S1_at
PCMT1	Protein-L-isoaspartate (D-aspartate) O-methyltransferase	-0.205248	1.29e-08	9.41e-07	Bt.22615.2.A1_a_at
ADRB2	adrenergic, beta-2-, receptor, surface	-1.76294	1.32e-08	9.52e-07	Bt.100.1.S1_at
ADAR	adenosine deaminase, RNA-specific	0.697999	1.31e-08	9.52e-07	Bt.23971.1.S1_at
RTP4	receptor (chemosensory) transporter protein 4	1.404	1.37e-08	9.86e-07	Bt.24813.2.S1_at
BID	BH3 interacting domain death agonist	0.771823	1.42e-08	1e-06	Bt.3222.1.A1_at
SDC4	Syndecan 4	0.988975	1.4e-08	1e-06	Bt.14031.1.S1_at
RICTOR	RPTOR independent companion of MTOR, complex 2	0.50043	1.41e-08	1e-06	Bt.13370.3.S1_at
IRF7	Interferon regulatory factor 7	1.33194	1.44e-08	1.01e-06	Bt.5768.3.S1_at
FOXK2	forkhead box K2	-0.288525	1.48e-08	1.03e-06	Bt.28111.1.S1_at
RHOBTB2	Rho-related BTB domain containing 2	-1.12711	1.49e-08	1.03e-06	Bt.20957.1.A1_at
DDB2	Damage-specific DNA binding protein 2, 48kDa	0.687977	1.57e-08	1.06e-06	Bt.15728.1.S1_at
C3H1ORF92	Chromosome 1 open reading frame 92 ortholog	-1.09894	1.58e-08	1.06e-06	Bt.24442.2.S1_at
CUL4B	cullin 4B	0.524233	1.54e-08	1.06e-06	Bt.9176.2.S1_at
LOC528994	similar to transmembrane protein 166	1.03262	1.56e-08	1.06e-06	Bt.21131.1.A1_at
CNP	2',3'-cyclic nucleotide 3' phosphodiesterase	0.710097	1.53e-08	1.06e-06	Bt.5517.1.S1_at
AGRN	agrin	1.15532	1.55e-08	1.06e-06	Bt.15735.1.S1_at
BE723382	Accession BE723382	-0.495129	1.58e-08	1.06e-06	Bt.7140.2.S1_at
NFATC3	Nuclear factor of activated T-cells, cytoplasmic, calcineurin-dependent 3	-0.597631	1.66e-08	1.08e-06	Bt.1078.2.S1_at
RAB7B	RAB7B, member RAS oncogene family	-0.522181	1.65e-08	1.08e-06	Bt.11413.1.S1_at
GSPT2	G1 to S phase transition 2	-0.239501	1.7e-08	1.08e-06	Bt.8641.1.A1_at
BM431714	Accession BM431714	-0.466529	1.68e-08	1.08e-06	Bt.8990.1.S1_at
VCPIP1	valosin containing protein (p97)/p47 complex interacting protein 1	0.400096	1.68e-08	1.08e-06	Bt.10962.1.S1_at
IFITM1	interferon induced transmembrane protein 1 (9-27)	2.21665	1.62e-08	1.08e-06	Bt.22978.2.S1_at
CB435710	Accession CB435710	-0.54034	1.68e-08	1.08e-06	Bt.16208.1.A1_at
CB445448	Accession CB445448	0.938537	1.63e-08	1.08e-06	Bt.16063.1.A1_at
PLIN2	perilipin 2	1.00387	1.64e-08	1.08e-06	Bt.2568.1.S1_at
ANXA3	annexin A3	1.55298	1.72e-08	1.09e-06	Bt.6775.1.S1_at
BM030917	Accession BM030917	-0.76899	1.72e-08	1.09e-06	Bt.20227.1.S1_at
LAT	linker for activation of T cells	2.11746	1.74e-08	1.09e-06	Bt.26847.1.S1_a_at
CB530283	Accession CB530283	-0.305725	1.78e-08	1.11e-06	Bt.12588.1.S1_at
GPM6A	Glycoprotein M6A	1.26746	1.79e-08	1.12e-06	Bt.27428.1.A1_at
ADAR	adenosine deaminase, RNA-specific	0.434813	1.81e-08	1.12e-06	Bt.18790.1.A1_at
CB426453	Accession CB426453	-0.428783	1.83e-08	1.13e-06	Bt.20309.1.S1_at
AW477545	Accession AW477545	-0.463989	1.9e-08	1.16e-06	Bt.4792.1.S1_at
LOC782900	similar to LOC440957 protein	-0.941103	1.94e-08	1.18e-06	Bt.5888.1.S1_at
IFIT2	interferon-induced protein with tetratricopeptide repeats 2	1.96891	1.97e-08	1.19e-06	Bt.24795.1.A1_at
LOC789894	similar to PAP-associated domain-containing protein 5 (Topoisomerase-related function protein 4-2) (TRF4-2)	0.657458	1.99e-08	1.2e-06	Bt.16211.2.S1_at
CK980192	Accession CK980192	-1.6453	2e-08	1.2e-06	Bt.17416.1.S1_at
SFXN3	sideroflexin 3	-0.753084	2.03e-08	1.21e-06	Bt.11145.1.S1_at
TNS1	Tensin 1	-1.00253	2.06e-08	1.23e-06	Bt.2662.1.A1_at
C10orf28_Hsa	chromosome 10 open reading frame 28	0.491343	2.08e-08	1.23e-06	Bt.20031.1.S1_at
TRIM25	tripartite motif-containing 25	0.891533	2.1e-08	1.24e-06	Bt.13869.1.A1_at
AV607529	Accession AV607529	0.578486	2.18e-08	1.28e-06	Bt.17293.2.S1_at
BE723026	Accession BE723026	0.626889	2.28e-08	1.33e-06	Bt.19107.1.S1_at
2005-09-01	septin 5	-1.02487	2.3e-08	1.33e-06	Bt.6056.1.S1_at
IFI35	interferon-induced protein 35	0.915438	2.31e-08	1.34e-06	Bt.17223.1.S1_at
LOC789894	similar to PAP-associated domain-containing protein 5 (Topoisomerase-related function protein 4-2) (TRF4-2)	0.781351	2.32e-08	1.34e-06	Bt.22594.3.S1_at
PVRL2	poliovirus receptor-related 2 (herpesvirus entry mediator B)	0.805403	2.38e-08	1.36e-06	Bt.4943.3.S1_a_at
MX2	myxovirus (influenza virus) resistance 2 (mouse)	1.55163	2.39e-08	1.36e-06	Bt.8143.1.S1_at
UNC84B	unc-84 homolog B (C. elegans)	-0.440258	2.4e-08	1.36e-06	Bt.20531.1.A1_at
CK951962	Accession CK951962	0.963689	2.42e-08	1.37e-06	Bt.21945.1.S1_at
CDR2	cerebellar degeneration-related protein 2, 62kDa	-0.705462	2.61e-08	1.47e-06	Bt.15847.1.S1_at
CK778404	Accession CK778404	0.48141	2.66e-08	1.49e-06	Bt.24797.1.A1_at
BM031140	Accession BM031140	1.28654	2.76e-08	1.53e-06	Bt.8997.1.S1_at
LOC100140018	similar to cytochrome P450, family 2, subfamily J	1.20551	2.74e-08	1.53e-06	Bt.29006.1.S1_at
CSDE1	cold shock domain containing E1, RNA-binding	-0.332059	2.78e-08	1.54e-06	Bt.22563.1.A1_s_at
OTUD4	similar to OTU domain-containing protein 4 (HIV-1-induced protein HIN-1)	0.490159	2.87e-08	1.58e-06	Bt.16126.1.S1_at
AV600607	Accession AV600607	-0.640984	2.91e-08	1.58e-06	Bt.3151.1.S1_at
PVRL2	Poliovirus receptor-related 2 (herpesvirus entry mediator B)	0.736724	2.93e-08	1.58e-06	Bt.4943.2.S1_at
CK778183	Accession CK778183	-0.49365	2.91e-08	1.58e-06	Bt.4266.1.S1_at
ENO3	enolase 3 (beta, muscle)	1.18379	2.88e-08	1.58e-06	Bt.22169.1.S1_at
SGCB	sarcoglycan, beta (43kDa dystrophin-associated glycoprotein)	-0.401017	2.92e-08	1.58e-06	Bt.3442.1.A1_at
DNMT1	DNA (cytosine-5-)-methyltransferase 1	0.811851	3.04e-08	1.61e-06	Bt.11130.1.S1_at
LAT	linker for activation of T cells	1.12034	3.01e-08	1.61e-06	Bt.26847.1.S1_at
GLB1L	galactosidase, beta 1-like	0.590388	3e-08	1.61e-06	Bt.20973.1.S1_at
CB458586	Accession CB458586	-1.38215	3.09e-08	1.64e-06	Bt.22004.1.A1_at
BE754472	Accession BE754472	-0.762611	3.28e-08	1.73e-06	Bt.2194.1.S1_at
NCEH1	neutral cholesterol ester hydrolase 1	-1.10367	3.38e-08	1.77e-06	Bt.20045.1.A1_at
TRADD	TNFRSF1A-associated via death domain	0.358483	3.47e-08	1.81e-06	Bt.15875.1.S1_at
PION	pigeon homolog (Drosophila)	0.759615	3.52e-08	1.83e-06	Bt.16521.2.A1_at
CB456207	Accession CB456207	1.12474	3.63e-08	1.87e-06	Bt.22498.1.A1_at
AIDA	axin interactor, dorsalization associated	0.889218	3.62e-08	1.87e-06	Bt.15416.1.S1_at
CB452331	Accession CB452331	-0.457992	3.68e-08	1.89e-06	Bt.23097.2.S1_at
MICAL2	Microtubule associated monoxygenase, calponin and LIM domain containing 2	-0.972671	3.76e-08	1.93e-06	Bt.28443.1.S1_at
CK964673	Accession CK964673	-0.534833	3.85e-08	1.96e-06	Bt.24286.1.S1_at
LOC789894	similar to PAP-associated domain-containing protein 5 (Topoisomerase-related function protein 4-2) (TRF4-2)	0.817417	3.96e-08	2e-06	Bt.22594.2.S1_a_at
CB458713	Accession CB458713	1.02777	3.95e-08	2e-06	Bt.19284.1.A1_at
RNF114	ring finger protein 114	0.381152	4.02e-08	2.01e-06	Bt.760.1.S1_at
IFN1@	interferon, alpha, leukocyte	0.823575	3.98e-08	2.01e-06	Bt.416.1.S1_at
IAH1	isoamyl acetate-hydrolyzing esterase 1 homolog (S. cerevisiae)	-0.270229	4.04e-08	2.02e-06	Bt.5963.1.S1_at
BE752292	Accession BE752292	-0.499402	4.12e-08	2.05e-06	Bt.23683.1.S1_at
CK982097	Accession CK982097	-0.834569	4.35e-08	2.16e-06	Bt.28314.1.S1_at
CNP	2',3'-cyclic nucleotide 3' phosphodiesterase	0.650449	4.42e-08	2.18e-06	Bt.5517.1.S2_at
BE756026	Accession BE756026	-0.501674	4.48e-08	2.19e-06	Bt.13593.1.A1_at
PLEKHA4	Pleckstrin homology domain containing, family A (phosphoinositide binding specific) member 4	1.00595	4.46e-08	2.19e-06	Bt.26665.3.S1_at
PARP11	poly (ADP-ribose) polymerase family, member 11	0.568821	4.55e-08	2.2e-06	Bt.16180.1.S1_at
RILPL2	Rab interacting lysosomal protein-like 2	0.858023	4.53e-08	2.2e-06	Bt.4884.1.S1_at
CK957838	Accession CK957838	-0.505071	4.53e-08	2.2e-06	Bt.29936.1.S1_at
EIF2AK2	eukaryotic translation initiation factor 2-alpha kinase 2	0.656393	4.56e-08	2.2e-06	Bt.20923.1.S1_at
TOR3A	torsin family 3, member A	0.784051	4.6e-08	2.21e-06	Bt.20284.1.S1_at
AU231459	Accession AU231459	0.500895	4.62e-08	2.21e-06	Bt.10298.1.A1_at
RHBDD2	rhomboid domain containing 2	-0.558716	4.82e-08	2.3e-06	Bt.4245.1.S1_at
TRIM38	tripartite motif-containing 38	0.747916	5.04e-08	2.39e-06	Bt.27071.1.S1_at
LRRN4CL	LRRN4 C-terminal like	-0.386301	5.08e-08	2.4e-06	Bt.12080.1.S1_at
PARP12	Poly (ADP-ribose) polymerase family, member 12	0.696802	5.24e-08	2.47e-06	Bt.18116.2.A1_at
BM030980	Accession BM030980	-0.658135	5.26e-08	2.47e-06	Bt.12382.1.S1_at
BF775182	Accession BF775182	-1.0664	5.37e-08	2.51e-06	Bt.16633.1.S1_at
CK982422	Accession CK982422	0.995276	5.47e-08	2.54e-06	Bt.2501.1.S1_at
TNFSF13B	tumor necrosis factor (ligand) superfamily, member 13b	1.67957	5.48e-08	2.54e-06	Bt.24855.1.S1_at
VSIG4	V-set and immunoglobulin domain containing 4	-0.325133	5.58e-08	2.58e-06	Bt.15731.1.A1_at
FOLR2	folate receptor 2 (fetal)	-0.890771	5.79e-08	2.67e-06	Bt.7033.1.S1_at
NMI	N-myc (and STAT) interactor	0.925142	5.92e-08	2.71e-06	Bt.12285.2.S1_a_at
RPL14	ribosomal protein L14	-0.210808	5.94e-08	2.71e-06	Bt.15931.1.S1_at
SLC25A19	solute carrier family 25 (mitochondrial thiamine pyrophosphate carrier), member 19	0.825748	6.07e-08	2.75e-06	Bt.22773.1.S1_at
CB446516	Accession CB446516	1.03805	6.03e-08	2.75e-06	Bt.18593.1.A1_at
BST2	bone marrow stromal cell antigen 2	1.36589	6.13e-08	2.77e-06	Bt.15788.1.S1_a_at
AW346331	Accession AW346331	-0.501345	6.19e-08	2.79e-06	Bt.1878.1.S1_at
TIFA	TRAF-interacting protein with forkhead-associated domain	1.44469	6.28e-08	2.82e-06	Bt.29044.1.S1_at
PRKD3	protein kinase D3	-0.716491	6.37e-08	2.84e-06	Bt.6225.1.S1_at
LYN	v-yes-1 Yamaguchi sarcoma viral related oncogene homolog	0.741866	6.38e-08	2.84e-06	Bt.10831.2.S1_at
RPL10A	ribosomal protein L10a	-0.243481	6.43e-08	2.86e-06	Bt.23381.1.S1_at
NUDT14	nudix (nucleoside diphosphate linked moiety X)-type motif 14	-0.92295	6.5e-08	2.88e-06	Bt.17124.1.A1_s_at
PPM2C	Protein phosphatase 2C, magnesium-dependent, catalytic subunit	-0.571661	6.91e-08	3.05e-06	Bt.11058.1.A1_at
MAD2L2	MAD2 mitotic arrest deficient-like 2 (yeast)	0.955917	7.79e-08	3.42e-06	Bt.21336.2.S1_a_at
ASGR2	asialoglycoprotein receptor 2	0.784679	8.07e-08	3.53e-06	Bt.18330.2.S1_at
CK953344	Accession CK953344	-0.471551	8.08e-08	3.53e-06	Bt.28548.1.S1_at
TRIM6	tripartite motif-containing 6	0.388912	8.21e-08	3.57e-06	Bt.14047.1.A1_at
PML	promyelocytic leukemia	1.28386	8.36e-08	3.62e-06	Bt.12638.1.S1_at
FTSJD1	FtsJ methyltransferase domain containing 1	0.667277	8.47e-08	3.66e-06	Bt.18415.1.A1_at
CK728321	Accession CK728321	-0.730749	8.61e-08	3.69e-06	Bt.24497.1.S1_at
ARHGAP17	Rho GTPase activating protein 17	0.608153	8.56e-08	3.69e-06	Bt.17026.1.S1_at
IL6	interleukin 6 (interferon, beta 2)	2.27914	8.7e-08	3.72e-06	Bt.3686.1.S1_at
RARA	retinoic acid receptor, alpha	-0.620947	8.74e-08	3.72e-06	Bt.26118.1.S1_s_at
IFIH1	interferon induced with helicase C domain 1	1.23608	8.84e-08	3.75e-06	Bt.16857.1.A1_at
RPL13	ribosomal protein L13	-0.382211	8.93e-08	3.78e-06	Bt.23317.1.S1_at
CES3	carboxylesterase 3	-0.320384	9.58e-08	4.04e-06	Bt.21078.1.A1_at
CB171451	Accession CB171451	1.11531	9.9e-08	4.16e-06	Bt.11909.1.A1_at
C16H1orf93	chromosome 1 open reading frame 93 ortholog	-0.510412	1.03e-07	4.26e-06	Bt.23076.1.S1_at
BM433653	Accession BM433653	1.2566	1.02e-07	4.26e-06	Bt.9679.1.S1_at
CK848208	Accession CK848208	0.817611	1.02e-07	4.26e-06	Bt.25111.1.A1_at
CLCA3P	chloride channel accessory 3 (pseudogene)	0.259937	1.03e-07	4.26e-06	Bt.3885.2.S1_at
BE754218	Accession BE754218	-0.423336	1.04e-07	4.28e-06	Bt.20289.1.S1_at
TRIM6-TRIM34	TRIM6-TRIM34 readthrough transcript	0.695928	1.06e-07	4.33e-06	Bt.16983.1.S1_at
BM029796	Accession BM029796	-1.00656	1.05e-07	4.33e-06	Bt.22487.2.A1_at
PARP12	poly (ADP-ribose) polymerase family, member 12	0.744308	1.06e-07	4.33e-06	Bt.16376.1.S1_at
CB458333	Accession CB458333	-0.531512	1.07e-07	4.35e-06	Bt.19198.1.A1_at
CB429945	Accession CB429945	0.536678	1.07e-07	4.35e-06	Bt.13844.1.A1_at
CF763946	Accession CF763946	0.849002	1.1e-07	4.44e-06	Bt.26232.1.S1_at
DNER	delta/notch-like EGF repeat containing	0.571919	1.11e-07	4.48e-06	Bt.17461.1.A1_at
C1H21ORF59	chromosome 21 open reading frame 59 ortholog	0.465852	1.12e-07	4.51e-06	Bt.22049.1.S1_at
NAB2	NGFI-A binding protein 2 (EGR1 binding protein 2)	-1.15732	1.14e-07	4.56e-06	Bt.20292.1.S1_at
IKBKE	inhibitor of kappa light polypeptide gene enhancer in B-cells, kinase epsilon	0.427477	1.18e-07	4.7e-06	Bt.1472.2.S1_at
CK954415	Accession CK954415	-0.336017	1.23e-07	4.89e-06	Bt.9088.1.S1_at
RPL27A	ribosomal protein L27a	-0.135835	1.23e-07	4.89e-06	Bt.23343.2.S1_a_at
CK958396	Accession CK958396	-0.536463	1.24e-07	4.9e-06	Bt.15705.1.S2_at
HRBL	HIV-1 Rev binding protein-like	-0.531059	1.26e-07	4.97e-06	Bt.7324.1.S1_at
SHISA5	shisa homolog 5 (Xenopus laevis)	0.525922	1.3e-07	5.12e-06	Bt.2340.1.S1_at
GTF2B	general transcription factor IIB	0.762574	1.32e-07	5.16e-06	Bt.5540.1.S1_a_at
PNKP	Polynucleotide kinase 3'-phosphatase	-0.259872	1.32e-07	5.16e-06	Bt.24573.1.A1_at
S1PR2	sphingosine-1-phosphate receptor 2	1.12924	1.34e-07	5.2e-06	Bt.7519.1.S1_at
CK779541	Accession CK779541	-0.544312	1.34e-07	5.2e-06	Bt.26778.2.A1_at
KCNN4	potassium intermediate/small conductance calcium-activated channel, subfamily N, member 4	-1.08891	1.39e-07	5.39e-06	Bt.28543.1.A1_at
CK838068	Accession CK838068	-0.899571	1.41e-07	5.46e-06	Bt.17341.1.S1_at
RPL4	ribosomal protein L4	-0.151125	1.43e-07	5.53e-06	Bt.3665.1.S1_at
LOC789240	Similar to testis derived transcript	-0.739367	1.45e-07	5.58e-06	Bt.26803.1.A1_at
LPL	lipoprotein lipase	-2.29783	1.48e-07	5.67e-06	Bt.5387.1.S1_at
TNS1	tensin 1	-0.839064	1.49e-07	5.68e-06	Bt.5309.1.S1_at
CB444924	Accession CB444924	1.19654	1.5e-07	5.71e-06	Bt.18469.2.A1_at
ABCA3	ATP-binding cassette, sub-family A (ABC1), member 3	0.642115	1.55e-07	5.88e-06	Bt.6002.1.S1_at
HERC5	Hect domain and RLD 5	1.02267	1.57e-07	5.93e-06	Bt.22058.1.A1_at
FBXO33	F-box protein 33	0.49472	1.62e-07	6.08e-06	Bt.13844.2.S1_at
CB535821	Accession CB535821	0.856734	1.61e-07	6.08e-06	Bt.22219.1.S1_at
LOC509859	similar to hCG2042887	1.64459	1.64e-07	6.14e-06	Bt.20300.1.A1_at
LEMD2	LEM domain containing 2	-0.849211	1.65e-07	6.15e-06	Bt.3029.1.S1_at
NCK1	NCK adaptor protein 1	0.707479	1.66e-07	6.17e-06	Bt.6588.1.S1_at
TECPR1	tectonin beta-propeller repeat containing 1	0.736284	1.69e-07	6.27e-06	Bt.4572.1.S1_at
CK970233	Accession CK970233	-0.28488	1.7e-07	6.28e-06	Bt.23213.1.A1_at
PTPLA	protein tyrosine phosphatase-like (proline instead of catalytic arginine), member A	0.613364	1.71e-07	6.32e-06	Bt.7394.1.A1_at
LOC511639	similar to ring finger protein 103	-0.485342	1.81e-07	6.65e-06	Bt.14340.1.A1_at
ILVBL	ilvB (bacterial acetolactate synthase)-like	-0.54896	1.84e-07	6.75e-06	Bt.24640.1.S1_at
SLC25A19	solute carrier family 25 (mitochondrial thiamine pyrophosphate carrier), member 19	0.72932	1.86e-07	6.8e-06	Bt.22773.2.S1_at
CDADC1	Cytidine and dCMP deaminase domain containing 1	0.97763	1.99e-07	7.24e-06	Bt.26131.1.S1_at
SIK3	SIK family kinase 3	0.528056	1.99e-07	7.24e-06	Bt.6722.1.S1_at
NEDD4	neural precursor cell expressed, developmentally down-regulated 4	0.730877	2.01e-07	7.3e-06	Bt.19024.1.A1_at
NAP1L1_Hsa	nucleosome assembly protein 1-like 1	0.387244	2.07e-07	7.48e-06	Bt.8587.1.S1_at
DUSP7	dual specificity phosphatase 7	-1.03197	2.1e-07	7.54e-06	Bt.3312.1.S1_at
SPTLC2	serine palmitoyltransferase, long chain base subunit 2	0.564543	2.1e-07	7.54e-06	Bt.29178.1.S1_at
BE685133	Accession BE685133	-0.333235	2.1e-07	7.54e-06	Bt.9594.1.S1_at
NRBP2	nuclear receptor binding protein 2	-0.494249	2.11e-07	7.55e-06	Bt.22053.1.S1_at
AV593524	Accession AV593524	0.180726	2.13e-07	7.6e-06	Bt.8165.1.S1_at
UBA7	ubiquitin-like modifier activating enzyme 7	1.24538	2.18e-07	7.75e-06	Bt.2294.1.S1_a_at
KIAA0564_Hsa	KIAA0564	0.77634	2.21e-07	7.81e-06	Bt.9500.1.S1_a_at
BM029796	Accession BM029796	-1.00679	2.2e-07	7.81e-06	Bt.22487.2.A1_a_at
IL1A	interleukin 1, alpha	1.62937	2.23e-07	7.82e-06	Bt.191.1.S1_at
LOC511639	similar to ring finger protein 103	-0.530656	2.23e-07	7.82e-06	Bt.14340.2.S1_at
TRIM21	tripartite motif-containing 21	0.887132	2.22e-07	7.82e-06	Bt.22980.1.S1_at
CRAT	carnitine acetyltransferase	0.535549	2.3e-07	7.96e-06	Bt.21015.1.S1_at
LOC541094	similar to Endoplasmic reticulum metallopeptidase 1 (Felix-ina)	-0.676501	2.28e-07	7.96e-06	Bt.28586.1.S1_at
CK847188	Accession CK847188	-1.11623	2.29e-07	7.96e-06	Bt.27375.1.A1_at
CK980192	Accession CK980192	-1.53688	2.3e-07	7.96e-06	Bt.17416.1.S1_a_at
CK770939	Accession CK770939	0.829468	2.3e-07	7.96e-06	Bt.20522.1.S1_at
CSDE1	cold shock domain containing E1, RNA-binding	-0.28898	2.32e-07	8e-06	Bt.23143.2.S1_at
DNAJC10	DnaJ (Hsp40) homolog, subfamily C, member 10	-0.309197	2.36e-07	8.11e-06	Bt.28065.1.A1_at
LOC784517	similar to cationic amino acid transporter 5	1.16584	2.38e-07	8.17e-06	Bt.18469.1.S1_at
BAIAP2	BAI1-associated protein 2	-0.774672	2.39e-07	8.18e-06	Bt.5610.1.S1_at
LOC100140338	similar to nuclear antigen Sp100	0.840305	2.41e-07	8.22e-06	Bt.21851.2.S1_at
MX1	myxovirus (influenza virus) resistance 1, interferon-inducible protein p78 (mouse)	1.05087	2.43e-07	8.24e-06	Bt.4675.1.S1_a_at
GDAP2	ganglioside induced differentiation associated protein 2	0.505414	2.44e-07	8.25e-06	Bt.18740.1.S1_at
GBP4	guanylate binding protein 4	1.60625	2.44e-07	8.25e-06	Bt.28744.1.S1_at
CXXC5	CXXC finger 5	-1.20667	2.47e-07	8.34e-06	Bt.20035.1.S1_at
CB428916	Accession CB428916	-0.427643	2.5e-07	8.41e-06	Bt.17347.2.A1_at
ARHGEF11	Rho guanine nucleotide exchange factor (GEF) 11	-0.803727	2.54e-07	8.49e-06	Bt.24442.3.S1_at
PBX2	pre-B-cell leukemia transcription factor 2	0.490599	2.54e-07	8.49e-06	Bt.20847.1.S1_at
VPS37A	vacuolar protein sorting 37 homolog A (S. cerevisiae)	0.409166	2.58e-07	8.6e-06	Bt.27829.2.S1_at
CB535104	Accession CB535104	1.23227	2.62e-07	8.7e-06	Bt.19792.1.A1_at
BE480734	Accession BE480734	0.391726	2.64e-07	8.75e-06	Bt.22297.1.S1_at
RAB3D	RAB3D, member RAS oncogene family	-0.373335	2.66e-07	8.8e-06	Bt.20052.1.S1_at
CXCL2	chemokine (C-X-C motif) ligand 2	2.74712	2.68e-07	8.83e-06	Bt.610.1.A1_at
GTPBP1	GTP binding protein 1	0.546555	2.68e-07	8.83e-06	Bt.1892.1.S1_at
CF930166	Accession CF930166	0.933833	2.71e-07	8.91e-06	Bt.2501.2.A1_at
RBCK1	RanBP-type and C3HC4-type zinc finger containing 1	0.477744	2.74e-07	8.96e-06	Bt.12478.3.S1_a_at
QPCTL	glutaminyl-peptide cyclotransferase-like	-0.481613	2.75e-07	8.99e-06	Bt.4123.1.S1_at
CFB	complement factor B	1.64901	2.84e-07	9.16e-06	Bt.13542.1.S1_at
RABL4	RAB, member of RAS oncogene family-like 4	-0.617161	2.83e-07	9.16e-06	Bt.9334.1.S1_at
BP100151	Accession BP100151	-0.376339	2.82e-07	9.16e-06	Bt.23689.1.S1_at
FABP4	fatty acid binding protein 4, adipocyte	-1.2213	2.83e-07	9.16e-06	Bt.97.1.S1_at
HCRTR1	hypocretin (orexin) receptor 1	-1.30852	2.86e-07	9.2e-06	Bt.26031.1.A1_at
ZNFX1	zinc finger, NFX1-type containing 1	0.728387	2.88e-07	9.2e-06	Bt.2186.1.S1_at
IRF7	interferon regulatory factor 7	1.37368	2.86e-07	9.2e-06	Bt.5768.1.S1_at
WSB2	WD repeat and SOCS box-containing 2	-0.540975	2.88e-07	9.2e-06	Bt.21988.1.S1_at
CB432316	Accession CB432316	1.00997	2.87e-07	9.2e-06	Bt.21930.1.S1_at
BE683820	Accession BE683820	-0.641126	2.98e-07	9.41e-06	Bt.10686.1.S1_at
CK774443	Accession CK774443	-0.486123	2.97e-07	9.41e-06	Bt.25891.1.A1_at
LOC613560	similar to putative c-Myc-responsive	-0.482613	2.98e-07	9.41e-06	Bt.6162.1.S1_at
CB461077	Accession CB461077	0.534155	2.97e-07	9.41e-06	Bt.20974.1.S1_at
RPA3	replication protein A3, 14kDa	-0.504627	3.03e-07	9.56e-06	Bt.10499.1.S1_at
BM251221	Accession BM251221	1.06622	3.07e-07	9.64e-06	Bt.9098.1.A1_at
CCDC90A	Coiled-coil domain containing 90A	-0.393494	3.08e-07	9.66e-06	Bt.18732.2.A1_at
PSD4	similar to PH and SEC7 domain-containing protein 4 (Pleckstrin homology and SEC7 domain-containing protein 4) (Exchange factor for ADP-ribosylation factor guanine nucleotide factor 6B) (Telomeric of interleukin-1 cluster protein)	-0.602542	3.09e-07	9.66e-06	Bt.6048.1.S1_at
STEAP3	STEAP family member 3	0.322836	3.12e-07	9.71e-06	Bt.13278.1.S1_at
PARP12	poly (ADP-ribose) polymerase family, member 12	0.26111	3.16e-07	9.84e-06	Bt.18116.1.S1_at
MAD2L2	MAD2 mitotic arrest deficient-like 2 (yeast)	0.802112	3.21e-07	9.94e-06	Bt.21336.1.S1_a_at
BE481022	Accession BE481022	0.691496	3.25e-07	1e-05	Bt.21373.1.S1_at
MOCOS	molybdenum cofactor sulfurase	0.903124	3.25e-07	1e-05	Bt.2610.1.S1_at
LMNA	lamin A/C	0.516363	3.3e-07	1.01e-05	Bt.28432.1.S1_at
C9orf40_Hsa	chromosome 9 open reading frame 40	-0.304063	3.31e-07	1.01e-05	Bt.13682.1.A1_at
PPP2R3C	protein phosphatase 2 (formerly 2A), regulatory subunit B'', gamma	0.645099	3.27e-07	1.01e-05	Bt.12250.1.S1_at
RNF7	ring finger protein 7	-0.468852	3.32e-07	1.02e-05	Bt.1461.1.S1_at
TNFSF10	tumor necrosis factor (ligand) superfamily, member 10	1.51687	3.4e-07	1.03e-05	Bt.20790.1.S1_at
SYTL3	Synaptotagmin-like 3	0.824431	3.38e-07	1.03e-05	Bt.26887.1.S1_at
RICTOR	RPTOR independent companion of MTOR, complex 2	0.460862	3.38e-07	1.03e-05	Bt.13370.1.A1_at
ENPP1	Ectonucleotide pyrophosphatase/phosphodiesterase 1	-1.03727	3.46e-07	1.05e-05	Bt.25187.1.A1_at
C5orf54_Hsa	chromosome 5 open reading frame 54	-0.581719	3.52e-07	1.06e-05	Bt.27065.1.A1_at
MFGE8	milk fat globule-EGF factor 8 protein	-0.482939	3.58e-07	1.07e-05	Bt.5250.1.S1_at
TERF2IP	telomeric repeat binding factor 2, interacting protein	0.433198	3.59e-07	1.07e-05	Bt.27086.1.A1_at
FNDC3A	fibronectin type III domain containing 3A	0.318611	3.55e-07	1.07e-05	Bt.11908.1.S1_at
CB426981	Accession CB426981	1.02521	3.54e-07	1.07e-05	Bt.21432.2.A1_at
ITGAE	integrin, alpha E (antigen CD103, human mucosal lymphocyte antigen 1; alpha polypeptide)	-0.514316	3.6e-07	1.08e-05	Bt.21219.1.S1_at
BP103828	Accession BP103828	1.02934	3.63e-07	1.08e-05	Bt.23977.1.A1_at
FAM20C_Hsa	family with sequence similarity 20, member C	-1.03674	3.73e-07	1.11e-05	Bt.11748.2.S1_a_at
TNFAIP1	tumor necrosis factor, alpha-induced protein 1 (endothelial)	0.639072	3.78e-07	1.12e-05	Bt.23825.1.S1_at
BM432978	Accession BM432978	0.396591	3.85e-07	1.14e-05	Bt.21432.1.S1_at
VMA21	VMA21 vacuolar H+-ATPase homolog (S. cerevisiae)	-0.213639	3.9e-07	1.15e-05	Bt.19984.1.S1_at
SAT2	spermidine/spermine N1-acetyltransferase family member 2	-1.02571	3.97e-07	1.17e-05	Bt.11576.1.S1_at
RAB37	RAB37, member RAS oncogene family	1.07256	4.07e-07	1.19e-05	Bt.28125.1.S1_at
BP100161	Accession BP100161	0.917374	4.07e-07	1.19e-05	Bt.11500.1.A1_at
TMEM179B	Transmembrane protein 179B	0.415795	4.05e-07	1.19e-05	Bt.20497.1.A1_at
SORD	sorbitol dehydrogenase	0.746402	4.1e-07	1.19e-05	Bt.16122.1.S1_at
SEC63	SEC63 homolog (S. cerevisiae)	-0.301817	4.19e-07	1.21e-05	Bt.13419.2.A1_at
CTDSPL	CTD (carboxy-terminal domain, RNA polymerase II, polypeptide A) small phosphatase-like	0.617102	4.19e-07	1.21e-05	Bt.20846.1.A1_at
DDX58	DEAD (Asp-Glu-Ala-Asp) box polypeptide 58	0.8766	4.16e-07	1.21e-05	Bt.24033.1.A1_at
CB433094	Accession CB433094	-1.05478	4.17e-07	1.21e-05	Bt.21500.1.A1_at
CB457520	Accession CB457520	0.68793	4.23e-07	1.22e-05	Bt.17780.2.S1_at
LOC784866	Hypothetical LOC784866	-0.389596	4.25e-07	1.22e-05	Bt.18219.1.A1_at
CHD3	chromodomain helicase DNA binding protein 3	-0.39446	4.35e-07	1.25e-05	Bt.5326.1.S1_at
GCA	Grancalcin, EF-hand calcium binding protein	-0.69411	4.35e-07	1.25e-05	Bt.25269.1.S1_at
CD72	CD72 molecule	1.19873	4.45e-07	1.27e-05	Bt.21980.1.S1_at
RELB	v-rel reticuloendotheliosis viral oncogene homolog B	0.740079	4.58e-07	1.3e-05	Bt.17669.1.S1_a_at
RHOBTB2	Rho-related BTB domain containing 2	-0.849696	4.69e-07	1.33e-05	Bt.20957.2.S1_at
VPS33A	vacuolar protein sorting 33 homolog A (S. cerevisiae)	-0.219177	4.79e-07	1.36e-05	Bt.2170.1.A1_at
MID1IP1	MID1 interacting protein 1 (gastrulation specific G12 homolog (zebrafish))	-0.94933	4.81e-07	1.36e-05	Bt.11034.1.S1_at
CK774176	Accession CK774176	-0.419289	4.88e-07	1.38e-05	Bt.22287.1.S1_at
IFI44	interferon-induced protein 44	0.990736	4.92e-07	1.38e-05	Bt.17729.1.A1_at
CB423904	Accession CB423904	0.382319	4.94e-07	1.39e-05	Bt.20942.1.S1_at
CB456579	Accession CB456579	0.572607	5.04e-07	1.4e-05	Bt.4484.1.S1_at
CB457261	Accession CB457261	1.33956	4.99e-07	1.4e-05	Bt.17514.1.S1_at
UBTF	upstream binding transcription factor, RNA polymerase I	-0.242944	5.05e-07	1.4e-05	Bt.28435.1.S1_at
TFRC	transferrin receptor (p90, CD71)	1.14437	5.06e-07	1.4e-05	Bt.19482.1.A1_at
GNG11	guanine nucleotide binding protein (G protein), gamma 11	1.01506	5.01e-07	1.4e-05	Bt.2988.1.S1_at
CK953257	Accession CK953257	0.177147	5.02e-07	1.4e-05	Bt.11505.1.A1_at
IVNS1ABP	Influenza virus NS1A binding protein	-0.473456	5.13e-07	1.42e-05	Bt.11631.3.S1_at
CALCOCO2	calcium binding and coiled-coil domain 2	0.625284	5.15e-07	1.42e-05	Bt.4831.1.S1_at
PLEKHF1	pleckstrin homology domain containing, family F (with FYVE domain) member 1	-0.991737	5.26e-07	1.45e-05	Bt.2421.1.A1_at
DNAJC5	DnaJ (Hsp40) homolog, subfamily C, member 5	-0.517113	5.29e-07	1.45e-05	Bt.1346.1.S1_at
IFIH1	interferon induced with helicase C domain 1	1.08385	5.27e-07	1.45e-05	Bt.24098.1.A1_at
SLC39A9	Solute carrier family 39 (zinc transporter), member 9	-0.331215	5.37e-07	1.47e-05	Bt.27129.1.S1_at
CXCL16	chemokine (C-X-C motif) ligand 16	0.368294	5.45e-07	1.48e-05	Bt.22009.2.S1_a_at
GNB5	guanine nucleotide binding protein (G protein), beta 5	0.681034	5.45e-07	1.48e-05	Bt.22453.2.S1_at
BI540388	Accession BI540388	-0.489858	5.47e-07	1.49e-05	Bt.2795.1.S1_at
GPAM	glycerol-3-phosphate acyltransferase, mitochondrial	-0.586648	5.73e-07	1.55e-05	Bt.29570.1.S1_at
C12H13ORF3	Chromosome 13 open reading frame 3 ortholog	-0.587798	5.76e-07	1.56e-05	Bt.26844.1.A1_at
KIAA1274_Hsa	KIAA1274	-1.63433	5.82e-07	1.57e-05	Bt.25522.1.S1_at
ICAM2	Intercellular adhesion molecule 2	0.732372	6e-07	1.62e-05	Bt.17999.3.A1_a_at
PUS7	pseudouridylate synthase 7 homolog (S. cerevisiae)	-0.378643	6.03e-07	1.62e-05	Bt.28327.1.A1_at
NCEH1	neutral cholesterol ester hydrolase 1	-0.977081	6.21e-07	1.66e-05	Bt.27963.1.A1_at
ENC1	ectodermal-neural cortex (with BTB-like domain)	-1.31982	6.19e-07	1.66e-05	Bt.21641.1.S1_at
SLC25A28	solute carrier family 25, member 28	0.731905	6.27e-07	1.67e-05	Bt.20517.1.S1_at
CSDA	cold shock domain protein A	-0.661167	6.24e-07	1.67e-05	Bt.7655.1.S1_at
LYRM5	LYR motif containing 5	-0.260397	6.32e-07	1.68e-05	Bt.9995.1.A1_at
DNAJA1	DnaJ (Hsp40) homolog, subfamily A, member 1	0.340342	6.38e-07	1.69e-05	Bt.3274.1.A2_at
AW437384	Accession AW437384	-0.637373	6.43e-07	1.7e-05	Bt.6939.1.S1_at
RBBP7	retinoblastoma binding protein 7	-0.240217	6.48e-07	1.71e-05	Bt.4908.1.S1_at
IMPA1	inositol(myo)-1(or 4)-monophosphatase 1	0.478791	6.86e-07	1.81e-05	Bt.424.1.S1_at
RANBP1	RAN binding protein 1	-0.225145	7.05e-07	1.85e-05	Bt.8189.2.A1_at
CB437794	Accession CB437794	0.53707	7.06e-07	1.85e-05	Bt.16117.1.A1_at
CD38	CD38 molecule	1.35081	7.14e-07	1.86e-05	Bt.248.1.S1_at
COX7A1	cytochrome c oxidase subunit VIIa polypeptide 1 (muscle)	1.30326	7.12e-07	1.86e-05	Bt.76.1.S1_at
CK953701	Accession CK953701	-0.429275	7.11e-07	1.86e-05	Bt.28548.2.S1_at
CB440336	Accession CB440336	1.61052	7.28e-07	1.89e-05	Bt.13522.1.S1_at
RTP4	receptor (chemosensory) transporter protein 4	1.27584	7.26e-07	1.89e-05	Bt.24813.1.A1_at
PVRL2	Poliovirus receptor-related 2 (herpesvirus entry mediator B)	0.813278	7.4e-07	1.92e-05	Bt.4419.1.S1_at
CHMP5	chromatin modifying protein 5	0.231868	7.53e-07	1.95e-05	Bt.14081.1.A1_at
MAP3K8	mitogen-activated protein kinase kinase kinase 8	0.970703	7.68e-07	1.97e-05	Bt.28561.1.S1_at
CSDE1	cold shock domain containing E1, RNA-binding	-0.266505	7.63e-07	1.97e-05	Bt.10121.1.A1_at
CB425895	Accession CB425895	-0.445652	7.68e-07	1.97e-05	Bt.21487.1.A1_at
MAPBPIP	Mitogen-activated protein-binding protein-interacting protein	0.568743	7.79e-07	1.99e-05	Bt.868.2.S1_at
EEF1G	eukaryotic translation elongation factor 1 gamma	-0.12158	7.75e-07	1.99e-05	Bt.3631.1.S1_at
BF042221	Accession BF042221	-0.52723	7.84e-07	2e-05	Bt.4266.2.A1_at
ELMO2	engulfment and cell motility 2	0.484001	7.82e-07	2e-05	Bt.26400.1.A1_at
CB456702	Accession CB456702	0.444075	7.91e-07	2e-05	Bt.19107.2.A1_at
TBL2	transducin (beta)-like 2	-0.817076	7.89e-07	2e-05	Bt.26915.1.S1_at
XRN2	5'-3' exoribonuclease 2	0.564284	7.88e-07	2e-05	Bt.26825.2.S1_at
PLBD1	phospholipase B domain containing 1	0.992054	7.94e-07	2.01e-05	Bt.12805.1.S1_at
DAXX	death-domain associated protein	0.734596	8e-07	2.02e-05	Bt.20069.1.S1_at
CK955216	Accession CK955216	1.50119	8.22e-07	2.06e-05	Bt.29099.1.S1_at
CB423951	Accession CB423951	1.15215	8.24e-07	2.06e-05	Bt.17780.1.A1_at
RNF19B	ring finger protein 19B	0.819949	8.17e-07	2.06e-05	Bt.15692.1.A1_at
GBP5	Guanylate binding protein 5	0.972465	8.18e-07	2.06e-05	Bt.16350.1.S1_at
MARS	methionyl-tRNA synthetase	-0.455606	8.44e-07	2.11e-05	Bt.9306.2.S1_a_at
CB430170	Accession CB430170	0.55581	8.52e-07	2.12e-05	Bt.17432.1.S1_at
BF601395	Accession BF601395	0.601563	8.5e-07	2.12e-05	Bt.23669.1.A1_at
ABO	ABO blood group (transferase A, alpha 1-3-N-acetylgalactosaminyltransferase; transferase B, alpha 1-3-galactosyltransferase)	0.614202	8.63e-07	2.14e-05	Bt.28304.2.S1_at
SRD5A1	steroid-5-alpha-reductase, alpha polypeptide 1 (3-oxo-5 alpha-steroid delta 4-dehydrogenase alpha 1)	-0.407459	8.69e-07	2.15e-05	Bt.27694.1.S1_at
BI536474	Accession BI536474	-0.381886	8.75e-07	2.16e-05	Bt.20271.1.S1_at
LYN	V-yes-1 Yamaguchi sarcoma viral related oncogene homolog	0.321417	8.73e-07	2.16e-05	Bt.10831.1.S1_at
CXCL2	chemokine (C-X-C motif) ligand 2	2.09271	8.8e-07	2.17e-05	Bt.611.1.S1_x_at
PECAM1	platelet/endothelial cell adhesion molecule	0.87962	8.86e-07	2.18e-05	Bt.4653.1.S2_at
BF039398	Accession BF039398	-0.427105	8.87e-07	2.18e-05	Bt.13202.2.S1_at
IVNS1ABP	Influenza virus NS1A binding protein	-0.673745	9.03e-07	2.21e-05	Bt.11631.2.S1_at
RPS5	ribosomal protein S5	-0.252526	9.28e-07	2.25e-05	Bt.1874.1.S1_at
PRKD3	Protein kinase D3	0.354687	9.25e-07	2.25e-05	Bt.16689.2.A1_at
LARS	leucyl-tRNA synthetase	-0.382227	9.22e-07	2.25e-05	Bt.27960.1.A1_at
ADD3	Adducin 3 (gamma)	0.440002	9.26e-07	2.25e-05	Bt.24528.1.A1_at
IFI44	Interferon-induced protein 44	1.06075	9.37e-07	2.27e-05	Bt.19620.1.A1_at
SLC2A6	solute carrier family 2 (facilitated glucose transporter), member 6	0.954287	9.48e-07	2.3e-05	Bt.25025.1.S1_at
ROBLD3	roadblock domain containing 3	0.505746	9.57e-07	2.31e-05	Bt.868.1.S1_at
RHOU	ras homolog gene family, member U	-1.12799	9.62e-07	2.32e-05	Bt.2846.1.A1_at
CGREF1	cell growth regulator with EF-hand domain 1	-1.22279	9.73e-07	2.34e-05	Bt.22210.1.S1_at
LOC789894	similar to PAP-associated domain-containing protein 5 (Topoisomerase-related function protein 4-2) (TRF4-2)	0.616491	9.82e-07	2.36e-05	Bt.22594.1.S1_at
LGALS9	lectin, galactoside-binding, soluble, 9	0.349494	9.93e-07	2.38e-05	Bt.8906.1.S1_at
DSTN	destrin (actin depolymerizing factor)	-0.370818	9.99e-07	2.39e-05	Bt.15705.1.S1_at
XRN2	5'-3' exoribonuclease 2	0.594649	1.01e-06	2.4e-05	Bt.26825.1.A1_at
AW478421	Accession AW478421	-0.403659	1.02e-06	2.43e-05	Bt.1852.1.S1_at
OTUD4	similar to OTU domain-containing protein 4 (HIV-1-induced protein HIN-1)	0.470127	1.03e-06	2.43e-05	Bt.24167.1.S1_at
TYRO3	TYRO3 protein tyrosine kinase	-0.675004	1.02e-06	2.43e-05	Bt.729.1.S1_at
AU018091_Mmu	expressed sequence AU018091	1.38734	1.04e-06	2.46e-05	Bt.6372.1.A1_at
IFITM3	interferon induced transmembrane protein 3 (1-8U)	2.04323	1.05e-06	2.47e-05	Bt.7671.1.S1_at
CTDSPL	CTD (carboxy-terminal domain, RNA polymerase II, polypeptide A) small phosphatase-like	0.762087	1.05e-06	2.48e-05	Bt.20846.1.A1_a_at
CASP4	caspase 4, apoptosis-related cysteine peptidase	0.558581	1.06e-06	2.5e-05	Bt.16018.1.S1_a_at
CLIC4	Chloride intracellular channel 4	0.52786	1.07e-06	2.51e-05	Bt.981.1.S1_at
CD36	CD36 molecule (thrombospondin receptor)	-0.371628	1.07e-06	2.51e-05	Bt.5392.1.S1_at
IFI44	interferon-induced protein 44	1.01296	1.07e-06	2.51e-05	Bt.20785.2.S1_at
GDAP2	ganglioside induced differentiation associated protein 2	0.552906	1.08e-06	2.52e-05	Bt.18740.2.S1_at
TICAM2	toll-like receptor adaptor molecule 2	0.544304	1.1e-06	2.55e-05	Bt.20211.1.S1_at
CK775036	Accession CK775036	1.07593	1.09e-06	2.55e-05	Bt.24605.1.S1_at
MORN4	MORN repeat containing 4	-0.709969	1.09e-06	2.55e-05	Bt.3319.1.A1_at
BP102524	Accession BP102524	0.689747	1.12e-06	2.59e-05	Bt.23864.1.A1_at
ATP8A1	ATPase, aminophospholipid transporter (APLT), Class I, type 8A, member 1	0.575457	1.12e-06	2.59e-05	BtAffx.1.2.S1_at
TOR1B	torsin family 1, member B (torsin B)	0.309148	1.12e-06	2.6e-05	Bt.4095.1.A1_at
NMI	N-myc (and STAT) interactor	0.612345	1.14e-06	2.62e-05	Bt.12285.3.S1_a_at
TMEM126A	transmembrane protein 126A	-0.598982	1.14e-06	2.62e-05	Bt.24931.1.A1_at
FUT4	fucosyltransferase 4 (alpha (1,3) fucosyltransferase, myeloid-specific)	0.681571	1.14e-06	2.62e-05	Bt.12767.1.S2_at
LOC614655	Similar to DNA segment, Chr 15, Wayne State University 75, expressed	1.03404	1.16e-06	2.66e-05	Bt.28646.1.S1_at
TMEM181	transmembrane protein 181	-0.385841	1.17e-06	2.67e-05	Bt.26407.1.A1_at
PIN4	protein (peptidylprolyl cis/trans isomerase) NIMA-interacting, 4 (parvulin)	-0.302987	1.16e-06	2.67e-05	Bt.24650.1.S1_a_at
IVNS1ABP	Influenza virus NS1A binding protein	-0.51129	1.18e-06	2.69e-05	Bt.11631.1.A1_at
RPS27A	ribosomal protein S27a	-0.111074	1.18e-06	2.69e-05	Bt.5051.1.S1_a_at
AW669112	Accession AW669112	0.545619	1.2e-06	2.73e-05	Bt.22303.2.S1_at
LOC541094	similar to Endoplasmic reticulum metallopeptidase 1 (Felix-ina)	-0.657371	1.2e-06	2.73e-05	Bt.28586.2.S1_at
XAF1	XIAP associated factor 1	0.672686	1.21e-06	2.75e-05	Bt.5259.1.S1_at
CB442676	Accession CB442676	-1.16862	1.22e-06	2.77e-05	Bt.18311.1.A1_at
U1SNRNPBP	U11/U12 snRNP 35 kDa protein	0.39116	1.27e-06	2.87e-05	Bt.5294.2.S1_at
BM251959	Accession BM251959	-0.391232	1.28e-06	2.88e-05	Bt.1249.1.S1_at
SERPINB6	serpin peptidase inhibitor, clade B (ovalbumin), member 6	0.690238	1.3e-06	2.93e-05	Bt.29678.1.A1_at
CK774981	Accession CK774981	-0.811743	1.33e-06	2.99e-05	Bt.24798.1.A1_at
OAS2	2'-5'-oligoadenylate synthetase 2, 69/71kDa	0.99126	1.34e-06	2.99e-05	Bt.20891.1.S1_at
MYC	v-myc myelocytomatosis viral oncogene homolog (avian)	-1.27026	1.35e-06	3e-05	Bt.21164.1.S1_at
TNFSF13B	tumor necrosis factor (ligand) superfamily, member 13b	1.3397	1.34e-06	3e-05	Bt.24855.2.S1_at
BM288577	Accession BM288577	0.256287	1.34e-06	3e-05	Bt.22498.2.S1_at
LOC505465	Similar to inhibitor of kappa light polypeptide gene enhancer in B-cells, kinase complex-associated protein	-0.419215	1.35e-06	3.01e-05	Bt.27917.2.S1_at
QPCTL	glutaminyl-peptide cyclotransferase-like	-0.141606	1.36e-06	3.02e-05	Bt.4123.2.S1_at
C11H2ORF7	chromosome 2 open reading frame 7 ortholog	-0.482635	1.37e-06	3.03e-05	Bt.22510.1.S1_at
RPL18A	ribosomal protein L18a	-0.259636	1.39e-06	3.07e-05	Bt.4012.1.S1_at
KDELR3	KDEL (Lys-Asp-Glu-Leu) endoplasmic reticulum protein retention receptor 3	-0.362612	1.4e-06	3.08e-05	Bt.1199.1.S1_at
ELOVL4	elongation of very long chain fatty acids (FEN1/Elo2, SUR4/Elo3, yeast)-like 4	-0.450856	1.4e-06	3.08e-05	Bt.17635.1.A1_at
ITGB5	integrin, beta 5	-1.19276	1.4e-06	3.08e-05	Bt.5536.1.S1_at
GNPDA2	glucosamine-6-phosphate deaminase 2	-0.241298	1.41e-06	3.09e-05	Bt.20629.1.A1_at
PITPNA	Phosphatidylinositol transfer protein, alpha	-0.303854	1.41e-06	3.09e-05	Bt.8772.1.S1_at
ARF3	ADP-ribosylation factor 3	0.484321	1.42e-06	3.09e-05	Bt.9182.1.S1_at
NR1H3	nuclear receptor subfamily 1, group H, member 3	0.482845	1.41e-06	3.09e-05	Bt.17265.2.S1_at
TAF3	TAF3 RNA polymerase II, TATA box binding protein (TBP)-associated factor, 140kDa	0.221444	1.43e-06	3.12e-05	Bt.26911.2.S1_at
MCOLN2	Mucolipin 2	1.85745	1.43e-06	3.12e-05	Bt.25669.1.S1_at
CB457980	Accession CB457980	-0.462698	1.45e-06	3.15e-05	Bt.17168.1.S1_at
CCDC85B	coiled-coil domain containing 85B	-0.683616	1.47e-06	3.19e-05	Bt.6516.1.A1_at
S100A9	S100 calcium binding protein A9	1.17451	1.48e-06	3.21e-05	Bt.16201.2.A1_at
SERPINB2	serpin peptidase inhibitor, clade B (ovalbumin), member 2	1.60944	1.49e-06	3.22e-05	Bt.13073.1.S1_at
CK972423	Accession CK972423	-0.698675	1.51e-06	3.26e-05	Bt.29448.1.S1_at
SYS1	SYS1 Golgi-localized integral membrane protein homolog (S. cerevisiae)	0.389659	1.51e-06	3.26e-05	Bt.6950.1.S1_at
BZW1	Basic leucine zipper and W2 domains 1	-0.143756	1.57e-06	3.38e-05	Bt.20692.1.A1_at
CK774910	Accession CK774910	-1.76535	1.57e-06	3.38e-05	Bt.24793.1.S1_at
ELF2	E74-like factor 2 (ets domain transcription factor)	0.322226	1.58e-06	3.39e-05	Bt.1732.1.A1_at
CB456895	Accession CB456895	-0.619096	1.59e-06	3.39e-05	Bt.18721.1.A1_at
HSPA14	heat shock 70kDa protein 14	-0.328561	1.59e-06	3.39e-05	Bt.19575.1.S1_at
FBXO16	F-box protein 16	0.547055	1.58e-06	3.39e-05	Bt.27395.1.A1_at
GMPS	guanine monphosphate synthetase	-0.28524	1.59e-06	3.39e-05	Bt.25097.1.S1_at
DECR2	2,4-dienoyl CoA reductase 2, peroxisomal	0.651802	1.6e-06	3.39e-05	Bt.16811.1.A1_at
CA12	Carbonic anhydrase XII	2.10628	1.6e-06	3.4e-05	Bt.6261.1.S1_at
ECRG4	esophageal cancer related gene 4 protein	-0.137626	1.64e-06	3.44e-05	Bt.920.1.S1_at
RENBP	renin binding protein	-0.391383	1.63e-06	3.44e-05	Bt.2629.1.S1_at
CXCL2	chemokine (C-X-C motif) ligand 2	2.06026	1.63e-06	3.44e-05	Bt.611.1.S1_at
IKBKE	inhibitor of kappa light polypeptide gene enhancer in B-cells, kinase epsilon	0.597692	1.62e-06	3.44e-05	Bt.1472.1.S1_at
EIF3K	eukaryotic translation initiation factor 3, subunit K	-0.242903	1.63e-06	3.44e-05	Bt.23512.1.S1_at
CK778494	Accession CK778494	-0.526751	1.64e-06	3.45e-05	Bt.27039.1.A1_at
RBMS2	RNA binding motif, single stranded interacting protein 2	0.689579	1.65e-06	3.45e-05	Bt.24935.2.S1_at
IMPA1	inositol(myo)-1(or 4)-monophosphatase 1	0.429541	1.68e-06	3.5e-05	Bt.424.1.S2_at
PPAP2A	phosphatidic acid phosphatase type 2A	-0.667048	1.67e-06	3.5e-05	Bt.6626.1.S1_at
RSAD2	radical S-adenosyl methionine domain containing 2	2.13273	1.69e-06	3.52e-05	Bt.24467.1.S1_at
C22H3ORF64	chromosome 3 open reading frame 64 ortholog	0.992047	1.7e-06	3.54e-05	Bt.21068.1.S1_at
TNFAIP1	tumor necrosis factor, alpha-induced protein 1 (endothelial)	0.525174	1.73e-06	3.61e-05	Bt.29035.1.A1_at
H3F3A	H3 histone, family 3A	0.362149	1.75e-06	3.62e-05	Bt.5089.1.S1_at
ATAD1	ATPase family, AAA domain containing 1	0.71485	1.75e-06	3.63e-05	Bt.8053.3.S1_at
APOBEC3A	apolipoprotein B mRNA editing enzyme, catalytic polypeptide-like 3A	2.90556	1.76e-06	3.64e-05	Bt.20901.1.A1_at
GNPAT	glyceronephosphate O-acyltransferase	-0.334484	1.77e-06	3.65e-05	Bt.13448.1.A1_at
ENPP1	ectonucleotide pyrophosphatase/phosphodiesterase 1	-0.710856	1.77e-06	3.65e-05	Bt.13899.1.A1_at
B3GNT2	UDP-GlcNAc:betaGal beta-1,3-N-acetylglucosaminyltransferase 2	0.536075	1.78e-06	3.66e-05	Bt.15905.1.S1_at
CSNK1A1	casein kinase 1, alpha 1	-0.170411	1.78e-06	3.66e-05	Bt.4532.1.S2_at
ALG5	asparagine-linked glycosylation 5, dolichyl-phosphate beta-glucosyltransferase homolog (S. cerevisiae)	-0.219964	1.84e-06	3.78e-05	Bt.27237.1.S1_a_at
SOD2	superoxide dismutase 2, mitochondrial	0.609838	1.85e-06	3.79e-05	Bt.4748.1.S1_at
CB461932	Accession CB461932	0.898732	1.86e-06	3.8e-05	Bt.20858.1.S1_at
BE663956	Accession BE663956	-0.543294	1.86e-06	3.8e-05	Bt.26778.1.S1_at
CK773278	Accession CK773278	0.517889	1.86e-06	3.8e-05	Bt.24597.1.S1_at
CK778291	Accession CK778291	-0.311092	1.87e-06	3.81e-05	Bt.18153.1.A1_at
EIF3I	eukaryotic translation initiation factor 3, subunit I	-0.270685	1.89e-06	3.85e-05	Bt.4694.1.S1_at
CB535766	Accession CB535766	-0.468713	1.93e-06	3.91e-05	Bt.20206.1.A1_at
CCDC76	coiled-coil domain containing 76	0.361133	1.95e-06	3.96e-05	Bt.9322.1.S1_at
EEF1A1	eukaryotic translation elongation factor 1 alpha 1	-0.294929	1.99e-06	4.02e-05	AFFX-Bt-ef1a-3_at
MGC152278	Similar to Myeloid-associated differentiation marker	1.83451	1.99e-06	4.02e-05	Bt.29090.1.A1_at
ZNRF1	zinc and ring finger 1	0.457606	2e-06	4.04e-05	Bt.15887.2.S1_a_at
SMUG1	single-strand-selective monofunctional uracil-DNA glycosylase 1	-0.383806	2.04e-06	4.11e-05	Bt.20544.1.S1_at
C21H14orf142	chromosome 14 open reading frame 142 ortholog	-0.341194	2.06e-06	4.12e-05	Bt.8272.1.S1_at
XPO5	exportin 5	-0.467872	2.06e-06	4.12e-05	Bt.26716.2.S1_at
DDHD2	DDHD domain containing 2	-0.218836	2.07e-06	4.12e-05	Bt.3208.1.S1_at
MGRN1	mahogunin, ring finger 1	-0.33119	2.05e-06	4.12e-05	Bt.13695.1.S1_at
REXO2	REX2, RNA exonuclease 2 homolog (S. cerevisiae)	-0.368579	2.05e-06	4.12e-05	Bt.1760.1.S1_at
CB420095	Accession CB420095	0.954395	2.08e-06	4.14e-05	Bt.14223.1.A1_at
IL1A	interleukin 1, alpha	1.70929	2.1e-06	4.17e-05	Bt.191.1.S2_at
SERINC3	serine incorporator 3	-0.251027	2.1e-06	4.17e-05	Bt.11060.1.S1_at
ADSSL1	Adenylosuccinate synthase like 1	-0.698487	2.13e-06	4.22e-05	Bt.16782.3.A1_at
BM445534	Accession BM445534	-0.378301	2.13e-06	4.22e-05	Bt.24257.1.S1_at
RPL10	ribosomal protein L10	-0.312723	2.15e-06	4.26e-05	Bt.15436.2.S1_a_at
C15orf61_Hsa	chromosome 15 open reading frame 61	-0.424638	2.17e-06	4.28e-05	Bt.3622.1.A1_at
C1H3orf38	chromosome 3 open reading frame 38 ortholog	0.551458	2.18e-06	4.3e-05	Bt.6411.1.S1_at
CK771690	Accession CK771690	-0.794426	2.18e-06	4.3e-05	Bt.13510.1.S1_at
MRPS10	Mitochondrial ribosomal protein S10	-0.206988	2.2e-06	4.31e-05	Bt.21445.1.S1_at
TMEM106A	transmembrane protein 106A	0.335587	2.21e-06	4.31e-05	Bt.24539.1.S1_at
ARHGEF6	Rac/Cdc42 guanine nucleotide exchange factor (GEF) 6	0.464595	2.19e-06	4.31e-05	Bt.24927.1.A1_at
AV595314	Accession AV595314	0.671088	2.2e-06	4.31e-05	Bt.7827.1.A1_at
POP5	processing of precursor 5, ribonuclease P/MRP subunit (S. cerevisiae)	-0.29696	2.21e-06	4.31e-05	Bt.10352.1.S1_at
MGC137708	hypothetical LOC516719	-0.780092	2.23e-06	4.35e-05	Bt.12230.1.A1_at
CD80	CD80 molecule	1.26475	2.25e-06	4.37e-05	Bt.27986.1.A1_at
CB427721	Accession CB427721	-0.562863	2.24e-06	4.37e-05	Bt.17202.1.A1_at
CASP4	caspase 4, apoptosis-related cysteine peptidase	0.432037	2.26e-06	4.38e-05	Bt.16018.1.S2_at
CK980922	Accession CK980922	-0.435264	2.26e-06	4.38e-05	Bt.28325.1.S1_at
RPS7	ribosomal protein S7	-0.259318	2.26e-06	4.38e-05	Bt.7187.1.S1_at
CB530244	Accession CB530244	0.666604	2.27e-06	4.38e-05	Bt.9229.1.A1_at
STAR	steroidogenic acute regulatory protein	-1.17722	2.29e-06	4.4e-05	Bt.4709.1.S1_at
OPTN	optineurin	0.662296	2.28e-06	4.4e-05	Bt.17777.1.S1_at
BIRC3	baculoviral IAP repeat-containing 3	0.986067	2.31e-06	4.43e-05	Bt.9391.2.S1_at
MICAL2	Microtubule associated monoxygenase, calponin and LIM domain containing 2	-0.893963	2.32e-06	4.46e-05	Bt.28443.2.S1_at
DENND4A	DENN/MADD domain containing 4A	-0.405717	2.38e-06	4.55e-05	Bt.27811.1.S1_at
STT3A	STT3, subunit of the oligosaccharyltransferase complex, homolog A (S. cerevisiae)	-0.247894	2.38e-06	4.55e-05	Bt.21376.1.S1_at
CB441367	Accession CB441367	0.928947	2.38e-06	4.55e-05	Bt.22034.1.S1_at
LOC789894	similar to PAP-associated domain-containing protein 5 (Topoisomerase-related function protein 4-2) (TRF4-2)	0.365259	2.39e-06	4.57e-05	Bt.16211.1.A1_at
SERPINB6	serpin peptidase inhibitor, clade B (ovalbumin), member 6	0.749929	2.41e-06	4.6e-05	Bt.4222.1.S1_at
CK952663	Accession CK952663	0.455117	2.43e-06	4.61e-05	Bt.18643.1.A1_at
CB452610	Accession CB452610	0.680791	2.43e-06	4.61e-05	Bt.20572.1.A1_at
IL6ST	Interleukin 6 signal transducer (gp130, oncostatin M receptor)	-0.47525	2.42e-06	4.61e-05	Bt.5705.1.S1_at
CB424577	Accession CB424577	-0.341241	2.45e-06	4.65e-05	Bt.12408.1.S1_at
ASRGL1	Asparaginase like 1	-1.01956	2.47e-06	4.67e-05	Bt.685.1.A1_at
CB446685	Accession CB446685	-0.575194	2.49e-06	4.7e-05	Bt.16263.1.A1_s_at
GPX4	glutathione peroxidase 4 (phospholipid hydroperoxidase)	-0.429813	2.52e-06	4.74e-05	Bt.4205.1.S1_at
OLR1	oxidized low density lipoprotein (lectin-like) receptor 1	-0.872916	2.56e-06	4.81e-05	Bt.367.1.S1_at
TMEM5	transmembrane protein 5	-0.315737	2.55e-06	4.81e-05	Bt.26185.1.A1_at
EG667604_Mmu	predicted gene, EG667604	-0.479185	2.57e-06	4.82e-05	Bt.11527.1.A1_at
LAPTM4B	lysosomal protein transmembrane 4 beta	-0.632704	2.58e-06	4.84e-05	Bt.1143.1.S1_at
HIRIP3	HIRA interacting protein 3	-0.638992	2.6e-06	4.86e-05	Bt.24340.1.S1_at
MOV10	Mov10, Moloney leukemia virus 10, homolog (mouse)	1.07938	2.65e-06	4.95e-05	Bt.2939.1.A1_at
PION	pigeon homolog (Drosophila)	0.662338	2.78e-06	5.17e-05	Bt.16521.1.S1_at
IFI44	interferon-induced protein 44	0.932563	2.77e-06	5.17e-05	Bt.20785.1.A1_at
SELL	selectin L	1.2505	2.78e-06	5.18e-05	Bt.2314.1.S1_at
CB445920	Accession CB445920	2.96474	2.84e-06	5.27e-05	Bt.20798.1.S1_at
LAT	linker for activation of T cells	1.74188	2.87e-06	5.32e-05	Bt.26847.2.S1_at
CK775192	Accession CK775192	-0.544869	2.88e-06	5.33e-05	Bt.26169.1.A1_at
CHI3L1	chitinase 3-like 1 (cartilage glycoprotein-39)	0.616689	2.91e-06	5.37e-05	Bt.5238.1.S1_at
CK729884	Accession CK729884	-0.52571	2.9e-06	5.37e-05	Bt.25126.1.A1_at
BI538511	Accession BI538511	-0.329298	2.92e-06	5.38e-05	Bt.7922.1.S1_at
FUT4	fucosyltransferase 4 (alpha (1,3) fucosyltransferase, myeloid-specific)	0.847978	2.96e-06	5.45e-05	Bt.12767.1.S1_at
PTPLA	Protein tyrosine phosphatase-like (proline instead of catalytic arginine), member A	0.695968	2.99e-06	5.48e-05	Bt.23355.1.S1_at
C9orf119_Hsa	chromosome 9 open reading frame 119	-0.311555	3.01e-06	5.52e-05	Bt.4521.1.S1_at
HIPK1	homeodomain interacting protein kinase 1	-0.474055	3.07e-06	5.62e-05	Bt.2337.1.A1_at
CB449914	Accession CB449914	-0.5586	3.09e-06	5.64e-05	Bt.18743.1.A1_at
CK959175	Accession CK959175	0.428053	3.09e-06	5.65e-05	Bt.28523.1.S1_at
DUSP16	dual specificity phosphatase 16	0.819635	3.11e-06	5.68e-05	Bt.14051.1.S1_at
ESYT1	extended synaptotagmin-like protein 1	-0.50947	3.12e-06	5.68e-05	Bt.1384.1.S1_at
CK957045	Accession CK957045	0.847487	3.16e-06	5.73e-05	Bt.28094.1.S1_at
C13H20ORF108	chromosome 20 open reading frame 108 ortholog	-0.303286	3.16e-06	5.73e-05	Bt.1858.1.A1_at
ZBTB9	zinc finger and BTB domain containing 9	-0.470796	3.22e-06	5.83e-05	Bt.22308.1.A1_at
CXCL16	chemokine (C-X-C motif) ligand 16	0.22175	3.23e-06	5.83e-05	Bt.22009.1.S1_at
TGOLN2	trans-golgi network protein 2	0.335418	3.21e-06	5.83e-05	Bt.11260.2.S1_at
TACSTD2	tumor-associated calcium signal transducer 2	1.07766	3.23e-06	5.83e-05	Bt.1694.1.S1_at
PLSCR4	phospholipid scramblase 4	1.2153	3.23e-06	5.83e-05	Bt.28704.1.S1_at
NOP10	NOP10 ribonucleoprotein homolog (yeast)	-0.487977	3.25e-06	5.85e-05	Bt.21057.1.A1_at
PMM1	phosphomannomutase 1	-0.338769	3.25e-06	5.85e-05	Bt.21911.1.S1_at
CB451023	Accession CB451023	-0.238853	3.31e-06	5.94e-05	Bt.16503.1.A1_at
POLR3GL	polymerase (RNA) III (DNA directed) polypeptide G (32kD)-like	-0.397457	3.43e-06	6.15e-05	Bt.21226.2.S1_at
BI542400	Accession BI542400	-0.664372	3.44e-06	6.16e-05	Bt.26779.1.S1_at
GGA3	golgi associated, gamma adaptin ear containing, ARF binding protein 3	0.398136	3.46e-06	6.18e-05	Bt.21158.1.S1_at
RBBP6	retinoblastoma binding protein 6	0.42147	3.47e-06	6.2e-05	Bt.20304.2.S1_at
C1orf38_Hsa	chromosome 1 open reading frame 38	0.728927	3.49e-06	6.23e-05	Bt.22179.2.S1_at
GSTA1	glutathione S-transferase A1	0.905451	3.6e-06	6.41e-05	Bt.227.2.A1_at
CNOT4	CCR4-NOT transcription complex, subunit 4	0.371804	3.66e-06	6.5e-05	Bt.26868.1.S1_at
AW267109	Accession AW267109	-0.475335	3.67e-06	6.51e-05	Bt.2600.1.A1_at
AU018091_Mmu	expressed sequence AU018091	1.15397	3.82e-06	6.77e-05	Bt.25102.1.S1_a_at
AW477815	Accession AW477815	-1.21002	3.83e-06	6.77e-05	Bt.6778.1.S1_at
LTA	lymphotoxin alpha (TNF superfamily, member 1)	0.817888	3.86e-06	6.81e-05	Bt.27067.1.A1_at
IL18BP	interleukin 18 binding protein	1.24943	3.87e-06	6.83e-05	Bt.22116.1.A1_at
ANKH	ankylosis, progressive homolog (mouse)	-1.03751	3.92e-06	6.91e-05	Bt.26461.1.A1_at
ANXA11	annexin A11	-0.379436	3.94e-06	6.94e-05	Bt.5150.1.S2_at
RALA	V-ral simian leukemia viral oncogene homolog A (ras related)	-0.33237	3.96e-06	6.96e-05	Bt.12639.1.S1_at
PMEPA1	Prostate transmembrane protein, androgen induced 1	-0.728423	3.97e-06	6.97e-05	Bt.668.1.S1_at
RFX5	regulatory factor X, 5 (influences HLA class II expression)	0.51976	3.99e-06	6.98e-05	Bt.22646.1.S1_at
CDC42EP4	CDC42 effector protein (Rho GTPase binding) 4	0.959886	4e-06	7e-05	Bt.20490.1.S1_at
BP106777	Accession BP106777	1.02568	4.02e-06	7.02e-05	Bt.24197.1.A1_at
YTHDC2	YTH domain containing 2	0.328961	4.05e-06	7.03e-05	Bt.24975.1.S1_at
ASGR2	asialoglycoprotein receptor 2	0.713123	4.05e-06	7.03e-05	Bt.18330.1.A1_at
CK968871	Accession CK968871	-0.669154	4.06e-06	7.03e-05	Bt.13815.1.S1_at
GDPD1	Glycerophosphodiester phosphodiesterase domain containing 1	0.938395	4.06e-06	7.03e-05	Bt.26100.1.S1_at
LAMB1	laminin, beta 1	-1.40689	4.05e-06	7.03e-05	Bt.1742.1.S1_at
HMGA1	high mobility group AT-hook 1	0.598302	4.06e-06	7.03e-05	Bt.4044.1.S1_at
AW314336	Accession AW314336	-0.46581	4.05e-06	7.03e-05	Bt.12033.1.S1_at
GSTA1	glutathione S-transferase A1	0.88992	4.09e-06	7.06e-05	Bt.227.2.A1_a_at
CK771975	Accession CK771975	-0.374913	4.12e-06	7.11e-05	Bt.26563.1.S1_at
SESN2	sestrin 2	0.868667	4.16e-06	7.16e-05	Bt.9519.3.S1_at
MRPL34	mitochondrial ribosomal protein L34	-0.294329	4.16e-06	7.16e-05	Bt.20442.1.S1_at
CB443497	Accession CB443497	-0.649269	4.2e-06	7.22e-05	Bt.12453.1.A1_a_at
BI535325	Accession BI535325	-0.264102	4.22e-06	7.23e-05	Bt.20120.2.S1_at
AMACR	alpha-methylacyl-CoA racemase	-0.613137	4.22e-06	7.23e-05	Bt.22046.1.S1_at
MYBPH	myosin binding protein H	0.61361	4.32e-06	7.38e-05	Bt.1068.2.S1_at
IL6ST	interleukin 6 signal transducer (gp130, oncostatin M receptor)	-0.57228	4.32e-06	7.39e-05	Bt.13719.1.S1_at
CDCA4	Cell division cycle associated 4	-0.656019	4.37e-06	7.44e-05	Bt.8091.3.S1_at
UBE2L6	ubiquitin-conjugating enzyme E2L 6	0.820436	4.36e-06	7.44e-05	Bt.16725.2.A1_at
XPO6	Exportin 6	0.364712	4.37e-06	7.44e-05	Bt.2263.2.S1_at
BI538115	Accession BI538115	-0.242401	4.43e-06	7.53e-05	Bt.29960.1.S1_at
KLF5	Kruppel-like factor 5 (intestinal)	1.08556	4.46e-06	7.56e-05	Bt.15802.1.S1_at
RPL34	ribosomal protein L34	-0.243009	4.47e-06	7.56e-05	Bt.23548.1.S1_at
B9D1	B9 protein domain 1	-0.465421	4.46e-06	7.56e-05	Bt.6633.1.A1_at
RARRES2	retinoic acid receptor responder (tazarotene induced) 2	0.700277	4.47e-06	7.56e-05	Bt.1286.1.S1_a_at
AW465202	Accession AW465202	-0.539067	4.51e-06	7.62e-05	Bt.1785.1.A1_at
SH2D3C	SH2 domain containing 3C	-0.592277	4.54e-06	7.66e-05	Bt.6067.1.S1_at
LAGE3	L antigen family, member 3	-0.362515	4.57e-06	7.69e-05	Bt.3719.1.S1_at
FOXK2	forkhead box K2	-0.230569	4.59e-06	7.7e-05	Bt.29933.1.S1_at
ACP6	acid phosphatase 6, lysophosphatidic	-0.336689	4.59e-06	7.7e-05	Bt.9014.1.A1_at
SYNJ1	synaptojanin 1	0.281006	4.6e-06	7.71e-05	Bt.365.1.S1_at
H3F3A	H3 histone, family 3A	0.166126	4.65e-06	7.78e-05	Bt.5089.1.S2_at
CK969008	Accession CK969008	0.542803	4.64e-06	7.78e-05	Bt.29374.1.A1_at
C1orf192_Hsa	chromosome 1 open reading frame 192	0.619971	4.69e-06	7.82e-05	Bt.22468.1.S1_at
GNG2	guanine nucleotide binding protein (G protein), gamma 2	0.532405	4.69e-06	7.82e-05	Bt.4586.1.S1_at
C9orf3_Hsa	chromosome 9 open reading frame 3	-0.34764	4.72e-06	7.87e-05	Bt.5043.1.S1_at
RHBDD2	rhomboid domain containing 2	-0.319749	4.77e-06	7.93e-05	Bt.4245.3.S1_a_at
EFTUD1	Elongation factor Tu GTP binding domain containing 1	-0.213161	4.8e-06	7.98e-05	Bt.26955.1.S1_at
TOMM5	Translocase of outer mitochondrial membrane 5 homolog (yeast)	-0.402823	4.85e-06	8.02e-05	Bt.16145.1.A1_at
UBE2L6	ubiquitin-conjugating enzyme E2L 6	0.928213	4.86e-06	8.02e-05	Bt.16725.1.S1_at
LYRM5	LYR motif containing 5	-0.349847	4.85e-06	8.02e-05	Bt.9995.2.S1_at
BM257341	Accession BM257341	-0.703123	4.84e-06	8.02e-05	Bt.23283.1.S1_at
CASP2	Caspase 2, apoptosis-related cysteine peptidase	-0.381727	4.89e-06	8.06e-05	Bt.11160.1.S1_at
DENND3	DENN/MADD domain containing 3	1.12737	4.9e-06	8.06e-05	Bt.23557.1.S1_at
OPTN	optineurin	0.722173	4.89e-06	8.06e-05	Bt.17777.2.S1_at
BF044576	Accession BF044576	0.380831	4.92e-06	8.08e-05	Bt.6435.1.A1_at
TMEM140	transmembrane protein 140	1.00082	5.04e-06	8.26e-05	Bt.16326.2.S1_at
CB435675	Accession CB435675	-0.373496	5.03e-06	8.26e-05	Bt.5664.1.S1_at
AW314047	Accession AW314047	0.79138	5.06e-06	8.28e-05	Bt.732.1.S1_at
ABTB2	ankyrin repeat and BTB (POZ) domain containing 2	1.69843	5.08e-06	8.29e-05	Bt.26223.1.S1_at
ABCD3	ATP-binding cassette, sub-family D (ALD), member 3	-0.503872	5.07e-06	8.29e-05	Bt.20249.1.S1_a_at
DAAM1	Dishevelled associated activator of morphogenesis 1	0.954021	5.12e-06	8.34e-05	Bt.8208.1.A1_at
CB451188	Accession CB451188	-0.25736	5.13e-06	8.36e-05	Bt.8521.1.A1_at
BM106300	Accession BM106300	-0.356747	5.17e-06	8.41e-05	Bt.5911.1.S1_at
MUTED	Muted homolog (mouse)	0.413227	5.2e-06	8.44e-05	Bt.22851.1.S1_at
CB534578	Accession CB534578	0.468966	5.25e-06	8.51e-05	Bt.19800.1.A1_at
ACVRL1	activin A receptor type II-like 1	0.436322	5.25e-06	8.51e-05	Bt.28710.2.A1_a_at
IFT172	intraflagellar transport 172 homolog (Chlamydomonas)	-0.370824	5.3e-06	8.57e-05	Bt.26975.1.A1_a_at
CK966189	Accession CK966189	-0.513188	5.37e-06	8.67e-05	Bt.9170.1.A1_at
CD80	CD80 molecule	1.31032	5.44e-06	8.78e-05	Bt.27986.1.S1_at
MYB	v-myb myeloblastosis viral oncogene homolog (avian)	-1.18802	5.45e-06	8.78e-05	Bt.12781.1.S1_at
PAPD4	PAP associated domain containing 4	0.403886	5.46e-06	8.78e-05	Bt.6833.1.S1_at
QPCT	glutaminyl-peptide cyclotransferase	-0.935561	5.48e-06	8.81e-05	Bt.412.1.S1_at
SERPINF1	serpin peptidase inhibitor, clade F (alpha-2 antiplasmin, pigment epithelium derived factor), member 1	-0.926945	5.62e-06	9.02e-05	Bt.2638.1.S1_at
NFKB2	nuclear factor of kappa light polypeptide gene enhancer in B-cells 2 (p49/p100)	1.02861	5.64e-06	9.05e-05	Bt.20288.1.S1_at
CELSR2	Cadherin, EGF LAG seven-pass G-type receptor 2 (flamingo homolog, Drosophila)	-0.598578	5.68e-06	9.1e-05	Bt.13493.1.A1_at
CK954046	Accession CK954046	-1.10836	5.7e-06	9.11e-05	Bt.13651.2.A1_at
SYNJ1	synaptojanin 1	0.308873	5.72e-06	9.13e-05	Bt.365.1.S2_at
OSBPL1A	oxysterol binding protein-like 1A	-0.627949	5.75e-06	9.18e-05	Bt.25071.2.S1_at
DUSP11	dual specificity phosphatase 11 (RNA/RNP complex 1-interacting)	0.35355	5.8e-06	9.2e-05	Bt.13589.1.A1_at
SLC46A3	solute carrier family 46, member 3	0.559099	5.8e-06	9.2e-05	Bt.9454.1.S1_at
IFNAR2	interferon (alpha, beta and omega) receptor 2	0.431721	5.8e-06	9.2e-05	Bt.5508.1.S1_at
NBL1	Neuroblastoma, suppression of tumorigenicity 1	0.459787	5.79e-06	9.2e-05	Bt.26673.1.S1_at
CB441946	Accession CB441946	-0.386827	5.84e-06	9.25e-05	Bt.27917.1.A1_at
RPS18	ribosomal protein S18	-0.176101	5.94e-06	9.39e-05	Bt.15275.1.S1_at
GHITM	growth hormone inducible transmembrane protein	-0.212966	5.95e-06	9.4e-05	Bt.7007.1.S1_at
INTS8	integrator complex subunit 8	-0.208856	6.04e-06	9.53e-05	Bt.9603.1.A1_a_at
TPCN1	two pore segment channel 1	-1.01521	6.05e-06	9.54e-05	Bt.4688.1.S1_a_at
AU234432	Accession AU234432	0.984436	6.07e-06	9.55e-05	Bt.6586.3.A1_at
TOR1B	torsin family 1, member B (torsin B)	0.42035	6.11e-06	9.61e-05	Bt.4095.2.S1_at
SUPV3L1	suppressor of var1, 3-like 1 (S. cerevisiae)	-0.372466	6.17e-06	9.69e-05	Bt.27125.1.S1_at
HNMT	histamine N-methyltransferase	-1.02049	6.19e-06	9.71e-05	Bt.26700.1.S1_at
CK967665	Accession CK967665	-0.434085	6.3e-06	9.87e-05	Bt.19937.1.S1_at
POLD2	polymerase (DNA directed), delta 2, regulatory subunit 50kDa	-0.441185	6.34e-06	9.92e-05	Bt.5282.1.S1_at
LOC511523	similar to SLC2A4 regulator	-0.450825	6.38e-06	9.97e-05	Bt.3300.1.S1_at
TNF	tumor necrosis factor (TNF superfamily, member 2)	1.4361	6.43e-06	0.000100354	Bt.12756.1.S1_at
MORC3	MORC family CW-type zinc finger 3	0.285983	6.57e-06	0.000102471	Bt.25339.1.S1_at
FBXO33	F-box protein 33	0.474431	6.59e-06	0.000102598	Bt.13844.3.A1_at
IFI16	interferon, gamma-inducible protein 16	0.531119	6.62e-06	0.000102932	Bt.22021.1.S1_at
GSTA1	glutathione S-transferase A1	0.802285	6.68e-06	0.000103774	Bt.227.3.A1_x_at
CDV3	CDV3 homolog (mouse)	-0.184564	6.72e-06	0.000104216	Bt.11661.1.S1_at
CK961059	Accession CK961059	-0.3085	6.79e-06	0.000105258	Bt.25069.1.A1_at
TAPBP	TAP binding protein (tapasin)	0.376296	6.85e-06	0.000105975	Bt.21678.1.S1_at
AGPAT3	1-acylglycerol-3-phosphate O-acyltransferase 3	0.24891	6.94e-06	0.000107043	Bt.27208.1.S1_at
SLC10A3	solute carrier family 10 (sodium/bile acid cotransporter family), member 3	-0.30638	6.93e-06	0.000107043	Bt.24574.1.S1_at
CB456072	Accession CB456072	-0.489451	6.95e-06	0.000107159	Bt.18881.1.A1_at
TTC3	tetratricopeptide repeat domain 3	-0.33139	7.03e-06	0.000108224	Bt.5393.1.S1_at
TMEM97	transmembrane protein 97	-0.329716	7.08e-06	0.000108884	Bt.4715.1.S1_at
GPR92	G protein-coupled receptor 92	-0.700058	7.22e-06	0.000110832	Bt.24755.1.A1_at
LOC100125763	neuronal protein 3.1	1.17925	7.23e-06	0.000110921	Bt.3780.1.S1_at
LPCAT1	lysophosphatidylcholine acyltransferase 1	-0.33893	7.3e-06	0.000111825	Bt.4142.1.S1_at
CB452190	Accession CB452190	-0.251779	7.47e-06	0.000114243	Bt.13248.1.A1_at
GUF1	GUF1 GTPase homolog (S. cerevisiae)	-0.424244	7.48e-06	0.000114342	Bt.23788.1.A1_at
CB450627	Accession CB450627	0.444232	7.51e-06	0.000114608	Bt.22303.1.S1_at
BLOC1S2	biogenesis of lysosomal organelles complex-1, subunit 2	-0.350305	7.57e-06	0.000115376	Bt.3024.1.S1_at
MYO9A	myosin IXA	0.51923	7.58e-06	0.000115432	Bt.23486.3.S1_at
CB537036	Accession CB537036	-0.327901	7.64e-06	0.000116158	Bt.6611.3.S1_at
AATK	apoptosis-associated tyrosine kinase	1.47495	7.68e-06	0.00011637	Bt.24600.1.S1_at
GOSR2	golgi SNAP receptor complex member 2	0.565777	7.68e-06	0.00011637	Bt.21532.1.S1_at
SKA3	spindle and kinetochore associated complex subunit 3	-0.483356	7.67e-06	0.00011637	Bt.26844.2.S1_at
CB439624	Accession CB439624	-0.23005	7.7e-06	0.000116465	Bt.18131.1.A1_at
LY75	lymphocyte antigen 75	0.574046	7.77e-06	0.000117385	Bt.20747.1.S1_at
MMP14	matrix metallopeptidase 14 (membrane-inserted)	0.703251	7.83e-06	0.000118218	Bt.7046.2.A1_at
ATP6V1C1	ATPase, H+ transporting, lysosomal 42kDa, V1 subunit C1	-0.308932	7.9e-06	0.000119109	Bt.12409.1.S1_at
CK952663	Accession CK952663	0.522856	7.91e-06	0.000119128	Bt.18643.1.A1_a_at
GDAP2	Ganglioside induced differentiation associated protein 2	0.592603	7.95e-06	0.000119614	Bt.26102.1.A1_at
SYNCRIP	synaptotagmin binding, cytoplasmic RNA interacting protein	-0.30925	7.98e-06	0.000119709	Bt.25178.1.A1_at
ABHD3	abhydrolase domain containing 3	-0.684965	7.97e-06	0.000119709	Bt.24941.1.S1_at
DENND1C	DENN/MADD domain containing 1C	-0.4859	8.11e-06	0.000121437	Bt.1232.1.S1_at
CCDC90A	Coiled-coil domain containing 90A	-0.270077	8.11e-06	0.000121437	Bt.18732.1.S1_at
GJB2	gap junction protein, beta 2, 26kDa	1.55094	8.17e-06	0.000121938	Bt.9760.1.S1_at
CAPG	capping protein (actin filament), gelsolin-like	-0.279709	8.18e-06	0.000121938	Bt.5499.1.S1_at
QPRT	Quinolinate phosphoribosyltransferase	-0.948256	8.16e-06	0.000121938	Bt.27138.1.S1_at
C2orf68_Hsa	chromosome 2 open reading frame 68	0.446753	8.22e-06	0.000122438	Bt.22633.1.S1_at
TMED4	transmembrane emp24 protein transport domain containing 4	-0.26064	8.28e-06	0.000123177	Bt.5073.1.S1_at
LOC100140540	hypothetical protein LOC100140540	-0.262121	8.3e-06	0.000123327	Bt.9203.1.S1_at
PSEN2	presenilin 2 (Alzheimer disease 4)	-0.388155	8.32e-06	0.00012343	Bt.2344.1.S1_at
CK971236	Accession CK971236	-0.515269	8.36e-06	0.000123989	Bt.24221.2.S1_at
CB535942	Accession CB535942	-0.265268	8.42e-06	0.000124727	Bt.23290.1.S1_at
PABPC1	poly(A) binding protein, cytoplasmic 1	-0.183177	8.54e-06	0.000126264	Bt.5458.1.S1_at
CD38	CD38 molecule	1.39272	8.59e-06	0.000126944	Bt.27365.1.A1_at
WEE1	WEE1 homolog (S. pombe)	-0.601146	8.6e-06	0.000126944	Bt.28187.1.S1_at
STK17A	serine/threonine kinase 17a	0.713939	8.63e-06	0.000127104	Bt.9444.1.S1_at
KANK1	KN motif and ankyrin repeat domains 1	-1.47404	8.63e-06	0.000127104	Bt.24266.1.A1_at
HADHB	hydroxyacyl-Coenzyme A dehydrogenase/3-ketoacyl-Coenzyme A thiolase/enoyl-Coenzyme A hydratase (trifunctional protein), beta subunit	-0.224644	8.67e-06	0.000127511	Bt.832.1.S1_at
TRAFD1	TRAF-type zinc finger domain containing 1	0.342124	8.74e-06	0.000128417	Bt.2311.1.S1_at
BM430453	Accession BM430453	-0.492725	8.76e-06	0.000128534	Bt.9580.1.S1_at
CCDC32	coiled-coil domain containing 32	0.374562	8.82e-06	0.000129133	Bt.21125.2.S1_at
PRKAG2	protein kinase, AMP-activated, gamma 2 non-catalytic subunit	-0.493133	8.82e-06	0.000129133	Bt.13229.1.S1_at
CK772537	Accession CK772537	-0.396771	8.88e-06	0.000129578	Bt.7035.1.S1_at
NANS	N-acetylneuraminic acid synthase	-0.315035	8.87e-06	0.000129578	Bt.3388.1.S1_at
TRPV2	transient receptor potential cation channel, subfamily V, member 2	-0.392996	8.9e-06	0.000129656	Bt.22515.1.S1_a_at
CB434547	Accession CB434547	0.744896	8.9e-06	0.000129656	Bt.17161.1.S1_at
SIK3	SIK family kinase 3	0.442369	8.93e-06	0.000129961	Bt.27178.1.S1_at
HIVEP1	human immunodeficiency virus type I enhancer binding protein 1	0.590085	8.96e-06	0.000130142	Bt.18057.1.A1_at
S100A9	S100 calcium binding protein A9	1.56385	8.98e-06	0.000130399	Bt.16201.1.S1_at
LOC789485	similar to Notch homolog 3	0.890155	9.02e-06	0.00013079	Bt.6586.1.S1_at
SEC23A	Sec23 homolog A (S. cerevisiae)	0.272044	9.03e-06	0.00013079	Bt.21115.2.S1_at
IMPA2	inositol(myo)-1(or 4)-monophosphatase 2	0.540444	9.07e-06	0.000131208	Bt.1655.1.A1_at
LOC505800	similar to Interleukin-32 precursor (IL-32) (Natural killer cells protein 4) (Tumor necrosis factor alpha-inducing factor)	1.16895	9.13e-06	0.000131873	Bt.7013.1.S1_at
PCCB	propionyl Coenzyme A carboxylase, beta polypeptide	-1.01161	9.14e-06	0.00013189	Bt.5108.1.S1_at
NR1H3	nuclear receptor subfamily 1, group H, member 3	0.421335	9.15e-06	0.000131947	Bt.17265.1.A1_a_at
MEGF9	similar to multiple EGF-like-domains 9	-0.482224	9.21e-06	0.000132231	Bt.9781.1.S1_at
AIDA	Axin interactor, dorsalization associated	0.243111	9.2e-06	0.000132231	Bt.4025.1.S1_at
DCAKD	Dephospho-CoA kinase domain containing	-0.230929	9.2e-06	0.000132231	Bt.8021.1.S1_at
DNAJA1	DnaJ (Hsp40) homolog, subfamily A, member 1	0.251034	9.32e-06	0.000133655	Bt.3274.1.A1_at
BRMS1L	breast cancer metastasis-suppressor 1-like	-0.253698	9.35e-06	0.000134029	Bt.21099.1.A1_at
STEAP3	STEAP family member 3	0.404624	9.38e-06	0.00013423	Bt.13278.2.S1_a_at
DYNC1H1_Hsa	dynein, cytoplasmic 1, heavy chain 1	0.440616	9.56e-06	0.00013675	Bt.26525.1.S1_at
STMN1	stathmin 1	-0.607666	9.66e-06	0.000137938	Bt.3137.1.S1_at
ABCC5	ATP-binding cassette, sub-family C (CFTR/MRP), member 5	-0.556992	9.7e-06	0.000138305	Bt.20007.1.S1_a_at
MLKL	Mixed lineage kinase domain-like	0.498957	9.71e-06	0.000138305	Bt.20017.1.S1_at
IMPAD1	inositol monophosphatase domain containing 1	-0.276419	9.75e-06	0.000138739	Bt.12649.1.S1_at
METRNL	meteorin, glial cell differentiation regulator-like	-0.520997	9.76e-06	0.000138761	Bt.24275.1.S1_at
CK835833	Accession CK835833	-0.30539	9.87e-06	0.00014013	Bt.26407.2.S1_at
BF046064	Accession BF046064	-0.369484	9.99e-06	0.000141683	Bt.27975.1.S1_s_at
MKI67IP	MKI67 (FHA domain) interacting nucleolar phosphoprotein	-0.220844	1e-05	0.000141761	Bt.3678.1.S1_at
CDADC1	cytidine and dCMP deaminase domain containing 1	0.604521	1e-05	0.000141761	Bt.20949.1.S1_at
BM435536	Accession BM435536	-0.459369	1.01e-05	0.000142934	Bt.9772.1.S1_at
PSMA2	proteasome (prosome, macropain) subunit, alpha type, 2	0.190539	1.01e-05	0.00014308	Bt.641.1.S1_at
NUCB2	nucleobindin 2	-0.583803	1.01e-05	0.000143112	Bt.4167.1.S1_at
MBLAC2	metallo-beta-lactamase domain containing 2	-0.439957	1.02e-05	0.00014313	Bt.8671.1.S1_at
HSD17B8	hydroxysteroid (17-beta) dehydrogenase 8	-0.387335	1.02e-05	0.000143495	Bt.2187.1.S1_at
ACTN4	Actinin, alpha 4	-0.40539	1.03e-05	0.000145151	Bt.12030.1.S1_at
MUC15	mucin 15, cell surface associated	0.700164	1.04e-05	0.000145626	Bt.11217.1.S1_at
FABP3	fatty acid binding protein 3, muscle and heart (mammary-derived growth inhibitor)	-0.973825	1.04e-05	0.000145626	Bt.15511.1.A1_at
GPR171	G protein-coupled receptor 171	1.2634	1.04e-05	0.000146282	Bt.8343.1.S1_at
KIAA0355_Hsa	KIAA0355	0.333487	1.05e-05	0.00014692	Bt.12204.1.S1_at
TSPO	translocator protein (18kDa)	0.439221	1.05e-05	0.000146974	Bt.3988.1.S1_at
BI847868	Accession BI847868	-0.648935	1.06e-05	0.00014853	Bt.25071.1.S1_at
UTP11L	UTP11-like, U3 small nucleolar ribonucleoprotein, (yeast)	-0.242166	1.07e-05	0.000148879	Bt.12110.1.S1_at
ATAD1	ATPase family, AAA domain containing 1	0.70308	1.08e-05	0.000149825	Bt.8053.2.S1_at
CPSF2	cleavage and polyadenylation specific factor 2, 100kDa	0.181566	1.08e-05	0.000150825	Bt.4077.1.S1_at
MYBPH	myosin binding protein H	0.759931	1.09e-05	0.000150906	Bt.1068.1.A1_at
DARS2	aspartyl-tRNA synthetase 2, mitochondrial	-0.378189	1.09e-05	0.000151131	Bt.28876.1.S1_at
FURIN	furin (paired basic amino acid cleaving enzyme)	-0.208983	1.09e-05	0.000151395	Bt.21338.1.S1_at
BI775581	Accession BI775581	0.397373	1.09e-05	0.000151665	Bt.22303.3.S1_at
LOC785419	similar to Upstream-binding protein 1 (LBP-1)	-0.283554	1.1e-05	0.000151826	Bt.18609.1.A1_at
IL17A	Interleukin 17A	0.691317	1.1e-05	0.000152219	Bt.17656.1.A1_at
YTHDC2	YTH domain containing 2	0.373505	1.1e-05	0.000152452	Bt.24975.2.S1_at
IL27RA	interleukin 27 receptor, alpha	-0.954319	1.11e-05	0.000152668	Bt.4388.1.S1_at
CALM3	calmodulin 3 (phosphorylase kinase, delta)	-0.16444	1.11e-05	0.000152668	Bt.12896.1.S1_at
CK980170	Accession CK980170	0.72125	1.11e-05	0.000152747	Bt.9179.2.S1_at
ZMYND15	zinc finger, MYND-type containing 15	0.638613	1.12e-05	0.000154513	Bt.8352.2.S1_a_at
MRS2	MRS2 magnesium homeostasis factor homolog (S. cerevisiae)	-0.232679	1.13e-05	0.000154739	Bt.17882.2.A1_at
TCF7L2	transcription factor 7-like 2 (T-cell specific, HMG-box)	0.708327	1.13e-05	0.000154739	Bt.1303.1.S1_at
LPCAT3	lysophosphatidylcholine acyltransferase 3	-0.510139	1.13e-05	0.000154914	Bt.26573.2.S1_at
AW483558	Accession AW483558	-0.407966	1.14e-05	0.000155248	Bt.4485.1.S1_at
RPIA	ribose 5-phosphate isomerase A	-0.552006	1.14e-05	0.000155248	Bt.20216.3.S1_a_at
MELK	maternal embryonic leucine zipper kinase	0.869294	1.15e-05	0.000156479	Bt.25834.1.A1_at
CB448893	Accession CB448893	0.542536	1.15e-05	0.000156718	Bt.18699.2.A1_at
NUP98	Nucleoporin 98kDa	0.433468	1.15e-05	0.000156795	Bt.28874.1.S1_at
ABCA5	ATP-binding cassette, sub-family A (ABC1), member 5	-0.62385	1.16e-05	0.000157764	Bt.808.1.S1_at
GLG1	Golgi apparatus protein 1	0.441827	1.16e-05	0.000157784	Bt.24597.2.S1_at
MT2A	metallothionein 2A	1.58203	1.17e-05	0.000158688	Bt.2529.1.S1_at
LOC100125763	neuronal protein 3.1	0.555378	1.18e-05	0.000159389	Bt.27331.1.S1_at
OBFC1	oligonucleotide/oligosaccharide-binding fold containing 1	0.39312	1.18e-05	0.000160408	Bt.28149.1.S1_at
PTPN1	protein tyrosine phosphatase, non-receptor type 1	0.860638	1.2e-05	0.000162227	Bt.9542.1.S1_at
SLAMF7	SLAM family member 7	0.334535	1.2e-05	0.000162571	Bt.6980.1.S1_at
LOC100137797	hypothetical protein LOC100137797	-1.11709	1.2e-05	0.000162571	Bt.16759.1.A1_at
PARP9	poly (ADP-ribose) polymerase family, member 9	0.59943	1.21e-05	0.000163046	Bt.20409.1.S1_at
CK730146	Accession CK730146	0.400369	1.23e-05	0.00016513	Bt.25145.1.A1_at
SOD1	superoxide dismutase 1, soluble	-0.199385	1.23e-05	0.000165531	Bt.15975.1.A1_at
LY6E	lymphocyte antigen 6 complex, locus E	0.551704	1.23e-05	0.000165547	Bt.2346.1.S1_at
LOC511229	similar to mCG142710	-0.886637	1.24e-05	0.000165948	Bt.22770.1.S1_at
CB429497	Accession CB429497	-0.915768	1.24e-05	0.000166255	Bt.17407.1.A1_at
UNC119B	unc-119 homolog B (C. elegans)	-0.292965	1.25e-05	0.000167492	Bt.12558.1.S1_at
SPIN2	spindlin family, member 2	-0.412858	1.26e-05	0.000168142	Bt.25214.1.A1_at
BF077566	Accession BF077566	-0.690434	1.26e-05	0.000168473	Bt.16273.2.A1_at
SYNCRIP	synaptotagmin binding, cytoplasmic RNA interacting protein	-0.407763	1.26e-05	0.000168827	Bt.9438.1.S1_at
CORO7	coronin 7	-0.550913	1.27e-05	0.000170086	Bt.24770.1.S1_at
CXCR3	chemokine (C-X-C motif) receptor 3	0.340326	1.28e-05	0.000170459	Bt.25919.1.S1_at
OCIAD1	OCIA domain containing 1	-0.248259	1.28e-05	0.000170483	Bt.1764.1.S1_at
SESN2	sestrin 2	0.874484	1.29e-05	0.000171848	Bt.9519.1.S1_at
RCAN3	RCAN family member 3	-0.522865	1.29e-05	0.000171848	Bt.16273.1.A1_at
PARP12	poly (ADP-ribose) polymerase family, member 12	0.347508	1.3e-05	0.000172466	Bt.18116.3.A1_s_at
SLC30A1	solute carrier family 30 (zinc transporter), member 1	0.384588	1.3e-05	0.000172598	Bt.13849.1.S1_at
CK961627	Accession CK961627	-0.320175	1.31e-05	0.00017308	Bt.29951.1.S1_at
NSD1	nuclear receptor binding SET domain protein 1	0.447486	1.32e-05	0.00017487	Bt.11047.1.S1_at
IL17A	interleukin 17A	0.620448	1.33e-05	0.000175319	Bt.12772.1.S1_at
CK978314	Accession CK978314	-0.368411	1.33e-05	0.000175626	Bt.12606.1.S1_a_at
C1orf96_Hsa	chromosome 1 open reading frame 96	-0.321971	1.33e-05	0.000175698	Bt.21020.1.S1_at
CK962445	Accession CK962445	-0.303392	1.34e-05	0.000176196	Bt.18550.1.A1_at
AW325978	Accession AW325978	-0.414887	1.34e-05	0.000176945	Bt.841.2.A1_at
RBBP6	retinoblastoma binding protein 6	0.483458	1.35e-05	0.00017774	Bt.20304.1.S1_at
IL16	interleukin 16 (lymphocyte chemoattractant factor)	-0.52758	1.35e-05	0.000177831	Bt.26527.1.S1_a_at
GSS	glutathione synthetase	0.448974	1.36e-05	0.000177831	Bt.9056.1.S1_at
BP107321	Accession BP107321	0.211679	1.36e-05	0.000177839	Bt.2874.1.S1_at
CB428803	Accession CB428803	0.373877	1.36e-05	0.000177865	Bt.17336.1.A1_at
NME4	non-metastatic cells 4, protein expressed in	0.661661	1.37e-05	0.000178763	Bt.7541.1.S1_at
CAT	catalase	-0.428276	1.37e-05	0.000179157	Bt.11025.1.A1_at
PRKD3	protein kinase D3	-0.59464	1.38e-05	0.000179802	Bt.6225.2.A1_at
DDHD1	DDHD domain containing 1	-0.362693	1.39e-05	0.000180664	Bt.29.1.S1_at
TCOF1	Treacher Collins-Franceschetti syndrome 1	0.349908	1.4e-05	0.000181923	Bt.12734.1.S1_at
CB443497	Accession CB443497	-0.754986	1.4e-05	0.000182037	Bt.12453.1.A1_at
PARP11	poly (ADP-ribose) polymerase family, member 11	0.622956	1.42e-05	0.000184306	Bt.8984.1.S1_at
CB431053	Accession CB431053	1.25459	1.42e-05	0.000184345	Bt.17493.1.A1_at
DYRK2_Hsa	dual-specificity tyrosine-(Y)-phosphorylation regulated kinase 2	-0.716347	1.42e-05	0.000184408	Bt.17004.1.A1_at
CB420058	Accession CB420058	-0.399674	1.42e-05	0.000184408	Bt.23097.1.A1_at
CD69	CD69 molecule	1.0286	1.43e-05	0.00018526	Bt.8544.1.S1_at
RPL10	ribosomal protein L10	-0.210924	1.43e-05	0.000185373	Bt.15436.1.S1_s_at
CK773021	Accession CK773021	0.933306	1.44e-05	0.000185461	Bt.26777.1.S1_at
SCARB1	scavenger receptor class B, member 1	-0.517196	1.44e-05	0.000186271	Bt.4520.1.S1_at
CK950619	Accession CK950619	0.354384	1.45e-05	0.000186287	Bt.2263.1.A1_at
RPL39	ribosomal protein L39	-0.161597	1.45e-05	0.000186287	Bt.9548.1.S1_at
UPB1	ureidopropionase, beta	0.840815	1.46e-05	0.000187303	Bt.19006.1.A1_at
TOR1AIP2	torsin A interacting protein 2	0.54006	1.46e-05	0.000187377	Bt.26730.1.S1_at
KLHDC3	kelch domain containing 3	-0.36682	1.46e-05	0.000187875	Bt.4489.1.S1_at
P4HA2	prolyl 4-hydroxylase, alpha polypeptide II	-0.711442	1.47e-05	0.000188205	Bt.4381.1.A1_at
ABO	ABO blood group (transferase A, alpha 1-3-N-acetylgalactosaminyltransferase; transferase B, alpha 1-3-galactosyltransferase)	0.618465	1.47e-05	0.000188885	Bt.28229.1.A1_s_at
ICAM2	Intercellular adhesion molecule 2	0.841223	1.48e-05	0.000190008	Bt.17999.2.A1_at
SERINC2	serine incorporator 2	0.530358	1.49e-05	0.000190102	Bt.10898.1.S1_at
CF930224	Accession CF930224	-0.342619	1.49e-05	0.000190773	Bt.24281.1.S1_at
POLR3GL	polymerase (RNA) III (DNA directed) polypeptide G (32kD)-like	-0.406704	1.5e-05	0.000191206	Bt.21226.1.S1_at
BF655380	Accession BF655380	0.679855	1.5e-05	0.000191537	Bt.22360.1.S1_at
BF041849	Accession BF041849	0.388326	1.51e-05	0.000192299	Bt.15759.1.S1_at
USP25	ubiquitin specific peptidase 25	0.520118	1.52e-05	0.000193082	Bt.10988.1.S1_at
C1QB	complement component 1, q subcomponent, B chain	1.27531	1.52e-05	0.000193305	Bt.20164.1.S1_at
MPST	mercaptopyruvate sulfurtransferase	0.500142	1.53e-05	0.000193609	Bt.21634.1.S1_at
CK940690	Accession CK940690	1.56252	1.53e-05	0.000193609	Bt.25303.1.A1_at
CYP26A1	cytochrome P450, family 26, subfamily A, polypeptide 1	-0.430034	1.53e-05	0.000193859	Bt.25398.1.A1_at
CK957828	Accession CK957828	-0.595975	1.54e-05	0.000194799	Bt.11509.1.S1_at
TINAGL1	tubulointerstitial nephritis antigen-like 1	-1.32571	1.56e-05	0.000196635	Bt.1300.1.S1_at
CB445523	Accession CB445523	-0.255874	1.56e-05	0.00019708	Bt.20805.1.A1_at
ZBED1	zinc finger, BED-type containing 1	0.384165	1.56e-05	0.000197259	Bt.28092.1.A1_at
CORO1A	coronin, actin binding protein, 1A	-0.517081	1.58e-05	0.000198677	Bt.351.1.S1_at
CK940467	Accession CK940467	-0.273228	1.58e-05	0.00019875	Bt.5049.1.S1_at
SLAIN1	SLAIN motif family, member 1	-0.764903	1.58e-05	0.00019875	Bt.27859.1.S1_at
LOC100140338	similar to nuclear antigen Sp100	0.778807	1.58e-05	0.00019875	Bt.21851.1.A1_at
DDX19B	DEAD (Asp-Glu-Ala-As) box polypeptide 19B	0.412559	1.58e-05	0.00019875	Bt.20336.2.S1_at
PGA5	pepsinogen 5, group I (pepsinogen A)	-1.0964	1.59e-05	0.000198844	Bt.15850.1.S1_at
IL1B	interleukin 1, beta	1.89107	1.6e-05	0.000199802	Bt.4856.1.S1_at
OPTN	optineurin	0.750217	1.61e-05	0.000201384	Bt.17777.3.S1_at
SPPL2A_Hsa	signal peptide peptidase-like 2A	0.296976	1.62e-05	0.00020178	Bt.29148.1.A1_at
SYNCRIP	Hypothetical LOC100174924	-0.419714	1.62e-05	0.00020178	Bt.27301.1.S1_at
LOC532409	similar to high-mobility group box 3	-1.07562	1.62e-05	0.00020178	Bt.11711.1.A1_at
CK774193	Accession CK774193	-0.459932	1.63e-05	0.000203075	Bt.26869.1.A1_at
C10H14ORF166	chromosome 14 open reading frame 166 ortholog	-0.190405	1.64e-05	0.000203977	Bt.3055.1.S1_at
NAP1L1_Hsa	nucleosome assembly protein 1-like 1	-0.142222	1.64e-05	0.000203977	Bt.5542.1.A1_at
MYO1E	myosin IE	-0.838055	1.7e-05	0.000210732	Bt.16508.1.A1_at
ERI2	exoribonuclease 2	-0.530897	1.72e-05	0.000213482	Bt.29093.2.S1_a_at
RRAGB	Ras-related GTP binding B	-0.309964	1.72e-05	0.000213675	Bt.19793.1.A1_at
BE487614	Accession BE487614	0.609648	1.73e-05	0.000213727	Bt.24345.2.S1_at
FABP4	Fatty acid binding protein 4, adipocyte	-1.23052	1.73e-05	0.000213837	Bt.22002.1.S1_at
ADD3	adducin 3 (gamma)	0.480148	1.73e-05	0.000214214	Bt.20897.2.S1_a_at
DDX1	DEAD (Asp-Glu-Ala-Asp) box polypeptide 1	0.246633	1.74e-05	0.000214942	Bt.1784.1.S1_at
AV613591	Accession AV613591	0.358215	1.75e-05	0.000215374	Bt.22851.2.A1_at
GOLM1	Golgi membrane protein 1	-0.254108	1.76e-05	0.000217108	Bt.5523.1.S1_at
CK776421	Accession CK776421	-0.24397	1.78e-05	0.000218989	Bt.8455.1.S1_at
CDCA4	cell division cycle associated 4	-0.601586	1.78e-05	0.000219564	Bt.8091.1.S1_at
MRAS	muscle RAS oncogene homolog	-0.487547	1.8e-05	0.000221483	Bt.1000.2.S1_at
CD81	CD81 molecule	0.61101	1.81e-05	0.000222834	Bt.630.1.S1_at
IL4R	interleukin 4 receptor	0.558721	1.82e-05	0.000223347	Bt.21831.1.S1_at
ZUFSP	zinc finger with UFM1-specific peptidase domain	0.362089	1.84e-05	0.000224171	Bt.29175.1.A1_at
BCOR	BCL6 co-repressor	-0.411898	1.83e-05	0.000224171	Bt.17758.1.S1_at
HPS5	Hermansky-Pudlak syndrome 5	0.404928	1.84e-05	0.000224171	Bt.2252.1.S1_at
DAP	death-associated protein	0.35731	1.83e-05	0.000224171	Bt.7395.1.S1_at
PPIH	peptidylprolyl isomerase H (cyclophilin H)	-0.213668	1.84e-05	0.000224171	Bt.6641.1.S1_at
FGD2	FYVE, RhoGEF and PH domain containing 2	1.11381	1.84e-05	0.000224171	Bt.11164.1.S1_at
RBM43	RNA binding motif protein 43	0.834399	1.84e-05	0.00022477	Bt.26426.1.A1_at
GSTK1	glutathione S-transferase kappa 1	-0.349373	1.85e-05	0.000225422	Bt.13751.1.S1_a_at
DHDH	dihydrodiol dehydrogenase (dimeric)	-0.902939	1.87e-05	0.000226931	Bt.22630.2.A1_at
BF604222	Accession BF604222	0.49056	1.87e-05	0.00022701	Bt.9075.1.S1_at
SHBG	sex hormone-binding globulin	-0.611962	1.87e-05	0.00022701	Bt.5220.1.S1_at
PPP1R7	protein phosphatase 1, regulatory (inhibitor) subunit 7	-0.38079	1.87e-05	0.00022701	Bt.1867.1.S1_at
LEPROT	leptin receptor overlapping transcript	0.264539	1.88e-05	0.000227134	Bt.8345.1.S1_at
C8H9orf6	chromosome 9 open reading frame 6 ortholog	-0.213863	1.89e-05	0.000228357	Bt.10247.1.S1_at
CK777923	Accession CK777923	-0.425365	1.89e-05	0.000228357	Bt.19937.2.S1_at
WDR16	WD repeat domain 16	0.944109	1.9e-05	0.000229464	Bt.26023.1.A1_at
MITD1	MIT, microtubule interacting and transport, domain containing 1	0.420847	1.9e-05	0.000229685	Bt.16603.1.A1_at
CSNK1A1	casein kinase 1, alpha 1	-0.296064	1.91e-05	0.000230208	Bt.4532.1.S1_at
CF931159	Accession CF931159	1.22138	1.91e-05	0.00023058	Bt.13307.1.S1_at
CK954016	Accession CK954016	0.480852	1.92e-05	0.000230688	Bt.7558.1.S1_at
MYO1E	myosin IE	-0.709893	1.92e-05	0.000230989	Bt.16508.2.A1_at
FGD3	FYVE, RhoGEF and PH domain containing 3	-0.594803	1.93e-05	0.000231221	Bt.6823.1.S1_at
ELMO2	engulfment and cell motility 2	0.461051	1.94e-05	0.000232872	Bt.18367.2.A1_at
KANK1	KN motif and ankyrin repeat domains 1	-0.596735	1.94e-05	0.000232872	Bt.24266.2.S1_at
TRIM26	tripartite motif-containing 26	0.421737	1.95e-05	0.000233284	Bt.703.1.S1_at
C8orf82_Hsa	chromosome 8 open reading frame 82	0.373813	1.96e-05	0.000234612	Bt.8331.1.S1_at
KLF5	Kruppel-like factor 5 (intestinal)	0.908728	1.99e-05	0.000237113	Bt.15802.2.S1_at
CK954475	Accession CK954475	0.87125	1.99e-05	0.000237113	Bt.28855.1.A1_at
LTA4H	leukotriene A4 hydrolase	-0.417899	1.99e-05	0.000237269	Bt.6143.1.S1_at
SFXN2	sideroflexin 2	-0.214087	1.99e-05	0.000237269	Bt.20296.1.S1_at
LY86	lymphocyte antigen 86	0.807864	2e-05	0.000238478	Bt.26937.1.S1_at
CK957215	Accession CK957215	-0.344018	2.01e-05	0.000238518	Bt.24759.1.S1_at
BE753064	Accession BE753064	-1.03526	2.02e-05	0.000240393	Bt.24910.1.S1_at
BI899218	Accession BI899218	-1.2927	2.05e-05	0.000243029	Bt.12046.2.A1_at
COL15A1	collagen, type XV, alpha 1	0.536178	2.06e-05	0.000243955	Bt.20512.1.S1_at
BP107025	Accession BP107025	0.930551	2.06e-05	0.000244194	Bt.15290.1.A1_at
INTS8	integrator complex subunit 8	-0.184123	2.08e-05	0.000245686	Bt.9603.1.A1_at
DNAJC18	DnaJ (Hsp40) homolog, subfamily C, member 18	-0.305302	2.09e-05	0.000246719	Bt.11502.1.A1_at
AQP9	aquaporin 9	1.59711	2.09e-05	0.000246936	Bt.19592.1.A1_at
ENC1	ectodermal-neural cortex (with BTB-like domain)	-1.29299	2.1e-05	0.000247254	Bt.26781.1.A1_at
CK728845	Accession CK728845	0.613787	2.1e-05	0.000247292	Bt.25241.1.A1_at
LOC616065	similar to 60S ribosomal protein L22 (Heparin binding protein HBp15)	-0.0921413	2.11e-05	0.000248726	Bt.4283.1.S1_at
SMURF2	SMAD specific E3 ubiquitin protein ligase 2	0.33535	2.14e-05	0.000251636	Bt.28632.1.A1_at
BF777106	Accession BF777106	-0.288464	2.15e-05	0.000252575	Bt.6611.2.S1_at
CK974195	Accession CK974195	0.42468	2.15e-05	0.000252575	Bt.29489.1.S1_at
NPEPPS	aminopeptidase puromycin sensitive	0.225075	2.17e-05	0.000254859	Bt.7723.1.S1_at
CK940584	Accession CK940584	-0.386321	2.18e-05	0.00025508	Bt.24221.1.S1_at
JOSD1	Josephin domain containing 1	-0.201416	2.2e-05	0.000257607	Bt.22223.1.S1_at
CK776366	Accession CK776366	0.375399	2.2e-05	0.000257874	Bt.26972.1.A1_at
PCMT1	Protein-L-isoaspartate (D-aspartate) O-methyltransferase	-0.177789	2.21e-05	0.000258335	Bt.22615.1.S1_at
CK846526	Accession CK846526	0.387319	2.22e-05	0.00025874	Bt.23566.1.A1_at
TAF7	TAF7 RNA polymerase II, TATA box binding protein (TBP)-associated factor, 55kDa	-0.309316	2.24e-05	0.000261352	Bt.11731.1.S1_at
CB468436	Accession CB468436	-0.485347	2.24e-05	0.000261352	Bt.19644.1.A1_at
APOM	apolipoprotein M	-0.297701	2.25e-05	0.000261669	Bt.9735.2.A1_at
ARHGAP17	Rho GTPase activating protein 17	0.237713	2.27e-05	0.000263735	Bt.1463.1.S1_at
LOC781795	similar to hCG1779312	1.22929	2.28e-05	0.000264726	Bt.18843.1.A1_at
FAM54B_Hsa	family with sequence similarity 54, member B	-0.15105	2.28e-05	0.00026487	Bt.23630.1.A1_at
FAM129A	family with sequence similarity 129, member A	0.99427	2.28e-05	0.00026487	Bt.4645.1.S1_at
HGF	hepatocyte growth factor (hepapoietin A; scatter factor)	-0.91489	2.28e-05	0.00026487	Bt.13085.1.S1_at
EXOSC5	exosome component 5	-0.374817	2.3e-05	0.000266058	Bt.2831.1.S1_at
C29H11orf54	chromosome 11 open reading frame 54 ortholog	-0.287461	2.3e-05	0.000266257	Bt.29903.1.A1_at
CPNE9	copine family member IX	-0.825137	2.32e-05	0.00026793	Bt.24850.1.S1_at
PAPSS1	3'-phosphoadenosine 5'-phosphosulfate synthase 1	-0.609591	2.32e-05	0.000268354	Bt.11219.1.A1_at
TMEM143	transmembrane protein 143	-0.260741	2.35e-05	0.000270648	Bt.6577.1.S1_at
WARS	tryptophanyl-tRNA synthetase	1.08777	2.37e-05	0.000272749	Bt.17036.1.A1_s_at
P2RY1	purinergic receptor P2Y, G-protein coupled, 1	0.631481	2.37e-05	0.000272963	Bt.303.1.S1_at
CB443612	Accession CB443612	-0.210656	2.38e-05	0.000273348	Bt.20063.1.S1_at
BP104582	Accession BP104582	0.259398	2.38e-05	0.000273348	Bt.1169.1.S1_at
MOBKL2B	MOB1, Mps One Binder kinase activator-like 2B (yeast)	1.1043	2.39e-05	0.000274212	Bt.17377.1.S1_at
BM251565	Accession BM251565	0.539092	2.39e-05	0.000274374	Bt.9179.1.A1_at
ZDHHC5	zinc finger, DHHC-type containing 5	-0.144151	2.41e-05	0.000276774	Bt.26199.1.S1_at
BE724064	Accession BE724064	-0.621159	2.42e-05	0.000276828	Bt.8866.1.S1_at
ANKH	ankylosis, progressive homolog (mouse)	-0.596396	2.42e-05	0.000277407	Bt.7418.1.S1_at
ANXA1	annexin A1	0.137359	2.45e-05	0.000279866	Bt.16032.1.S1_at
H2AFV	H2A histone family, member V	-0.31259	2.46e-05	0.000280571	Bt.676.1.S1_at
IRF3	interferon regulatory factor 3	0.454015	2.48e-05	0.000282848	Bt.20182.1.S1_at
PFKFB1	6-phosphofructo-2-kinase/fructose-2,6-biphosphatase 1	0.612253	2.48e-05	0.000282848	Bt.562.1.S1_at
IL17A	interleukin 17A	0.659324	2.49e-05	0.000283091	Bt.12772.1.A1_at
CK973831	Accession CK973831	0.829125	2.5e-05	0.000284188	Bt.29486.1.A1_at
PRICKLE3	prickle homolog 3 (Drosophila)	0.667053	2.52e-05	0.000285906	Bt.13715.2.S1_a_at
ALG8	asparagine-linked glycosylation 8, alpha-1,3-glucosyltransferase homolog (S. cerevisiae)	0.331669	2.52e-05	0.000285906	Bt.18863.1.S1_at
CB421859	Accession CB421859	-0.515578	2.52e-05	0.000285906	Bt.16633.2.A1_at
RQCD1	RCD1 required for cell differentiation1 homolog (S. pombe)	0.394939	2.52e-05	0.000286121	Bt.13947.2.A1_at
BDH2	3-hydroxybutyrate dehydrogenase, type 2	-0.379374	2.53e-05	0.000286121	Bt.1792.1.S1_at
COMMD3	COMM domain containing 3	-0.136853	2.53e-05	0.000286668	Bt.6656.1.S1_at
GYG1	glycogenin 1	-0.225523	2.59e-05	0.000292644	Bt.7804.1.S1_at
KDM4B	lysine (K)-specific demethylase 4B	1.10673	2.65e-05	0.000299608	Bt.1983.1.S1_at
CK978376	Accession CK978376	0.400143	2.66e-05	0.000299957	Bt.29578.1.S1_at
RWDD3	RWD domain containing 3	-0.350968	2.68e-05	0.000301846	Bt.22304.1.S1_at
RGSL1	hypothetical LOC509065	-0.543632	2.69e-05	0.000302829	Bt.17543.1.A1_at
TMEM45B	transmembrane protein 45B	0.550227	2.71e-05	0.000305004	Bt.27029.1.S1_at
COQ10A	coenzyme Q10 homolog A (S. cerevisiae)	-0.400329	2.71e-05	0.000305004	Bt.27381.1.S1_at
FGFR1OP	FGFR1 oncogene partner	-0.350833	2.73e-05	0.000306426	Bt.6454.3.A1_at
EGLN2	egl nine homolog 2 (C. elegans)	1.39733	2.73e-05	0.000306462	Bt.15798.1.S1_at
CK775316	Accession CK775316	1.0299	2.73e-05	0.000306462	Bt.26174.1.A1_at
CB452182	Accession CB452182	-0.721612	2.74e-05	0.000307226	Bt.18936.1.A1_at
RAB27A	RAB27A, member RAS oncogene family	0.492955	2.77e-05	0.000309658	Bt.2641.2.S1_at
BP106157	Accession BP106157	-0.211447	2.77e-05	0.000309658	Bt.24165.1.A1_at
CCL20	chemokine (C-C motif) ligand 20	1.65584	2.77e-05	0.000309801	Bt.9560.1.S1_at
CK952033	Accession CK952033	-0.361092	2.79e-05	0.000310737	Bt.28115.1.S1_at
EFCAB2	EF-hand calcium binding domain 2	0.693585	2.78e-05	0.000310737	Bt.26776.1.S1_at
BE721362	Accession BE721362	-0.18029	2.8e-05	0.000312229	Bt.11292.1.S1_at
PARP8	poly (ADP-ribose) polymerase family, member 8	0.427871	2.81e-05	0.000313261	Bt.27957.1.A1_at
CK945043	Accession CK945043	-0.789425	2.83e-05	0.000315166	Bt.28048.1.S1_at
BI538175	Accession BI538175	-0.200116	2.85e-05	0.000316601	Bt.4500.1.S1_at
AV599941	Accession AV599941	-0.406306	2.87e-05	0.000318504	Bt.1982.1.S1_a_at
MGC152281	hypothetical LOC507942	-0.732619	2.87e-05	0.000318504	Bt.15246.1.S1_at
CXXC5	CXXC finger 5	-0.852956	2.92e-05	0.000323346	Bt.8166.3.A1_s_at
BM029881	Accession BM029881	-0.417984	2.92e-05	0.000323346	Bt.9873.2.S1_at
VEGFC	vascular endothelial growth factor C	1.33952	2.92e-05	0.00032355	Bt.3913.1.S1_at
CB437319	Accession CB437319	0.690026	2.94e-05	0.000325249	Bt.14223.2.S1_at
MBP	Myelin basic protein	-0.433264	2.95e-05	0.000325806	Bt.12606.2.S1_at
CK837087	Accession CK837087	0.655732	2.98e-05	0.000328878	Bt.26777.2.S1_at
MARCKSL1	MARCKS-like 1	1.10882	3e-05	0.000330979	Bt.3880.1.S1_at
LRP10	low density lipoprotein receptor-related protein 10	0.388551	3.01e-05	0.00033188	Bt.15938.1.S1_at
EEF1A1	eukaryotic translation elongation factor 1 alpha 1	-0.259173	3.02e-05	0.000332059	Bt.3573.1.S2_at
LOC782348	similar to Frizzled-3 precursor (Fz-3) (hFz3)	-0.401063	3.03e-05	0.000333391	Bt.1132.1.S1_at
NXT1	NTF2-like export factor 1	-0.525197	3.06e-05	0.000336386	Bt.9091.1.S1_at
TMEM9B	TMEM9 domain family, member B	-0.134909	3.08e-05	0.000337604	Bt.4182.1.S1_at
CB431131	Accession CB431131	-0.420809	3.1e-05	0.000339724	Bt.22296.1.S1_at
MMACHC	Methylmalonic aciduria (cobalamin deficiency) cblC type, with homocystinuria	-0.3286	3.11e-05	0.000340981	Bt.15907.1.A1_at
TEX261	testis expressed 261	-0.337988	3.13e-05	0.0003432	Bt.12444.1.A1_at
AV592051	Accession AV592051	-0.421355	3.15e-05	0.000344257	Bt.841.1.S1_at
ANAPC4	anaphase promoting complex subunit 4	-0.202819	3.17e-05	0.000346985	Bt.28388.1.S1_at
THYN1	thymocyte nuclear protein 1	-0.442542	3.18e-05	0.000347069	Bt.3967.1.S1_a_at
NHP2L1	NHP2 non-histone chromosome protein 2-like 1 (S. cerevisiae)	-0.159158	3.19e-05	0.000347899	Bt.4185.1.S1_at
PUS7	pseudouridylate synthase 7 homolog (S. cerevisiae)	-0.407953	3.21e-05	0.00034986	Bt.2503.1.S1_at
KIF3A	kinesin family member 3A	-0.343704	3.25e-05	0.00035397	Bt.24697.1.A1_at
GSTA1	glutathione S-transferase A1	0.508124	3.27e-05	0.000356264	Bt.227.3.A1_a_at
CB424729	Accession CB424729	-0.347801	3.28e-05	0.000356584	Bt.16193.2.A1_at
BE665432	Accession BE665432	-0.256555	3.3e-05	0.000358741	Bt.6665.1.S1_at
LOC789017	similar to RAS-responsive element-binding protein 1 (RREB-1) (Raf-responsive zinc finger protein LZ321) (Zinc finger motif-enhancer binding-protein 1) (Zep-1) (Finger protein in nuclear bodies)	0.402207	3.38e-05	0.000367248	Bt.20709.1.A1_at
AV601126	Accession AV601126	-0.167041	3.4e-05	0.00036828	Bt.16696.2.S1_at
DPH3	DPH3, KTI11 homolog (S. cerevisiae)	-0.370551	3.4e-05	0.00036828	Bt.13929.1.A1_at
CK848928	Accession CK848928	0.286775	3.42e-05	0.000369281	Bt.26313.1.A1_at
CPOX	Similar to coproporphyrinogen oxidase	0.472033	3.42e-05	0.000369281	Bt.26709.2.A1_at
CADM1	cell adhesion molecule 1	-0.417222	3.41e-05	0.000369281	Bt.3806.1.A1_at
CK982569	Accession CK982569	0.464128	3.43e-05	0.000370446	Bt.29661.1.A1_at
MRPS25	Mitochondrial ribosomal protein S25	-0.460084	3.45e-05	0.000372374	Bt.26723.1.S1_at
ZBED5	zinc finger, BED-type containing 5	-0.420309	3.46e-05	0.000372836	Bt.28843.1.A1_at
LPIN2	Lipin 2	-0.282663	3.46e-05	0.000372836	Bt.8431.1.S1_at
CB437922	Accession CB437922	0.77548	3.5e-05	0.000376586	Bt.3177.1.A1_at
GDE1	glycerophosphodiester phosphodiesterase 1	-0.306832	3.51e-05	0.000376946	Bt.24945.1.S1_at
CK775953	Accession CK775953	0.460359	3.51e-05	0.000377063	Bt.26286.1.A1_at
ARG2	arginase, type II	0.98798	3.52e-05	0.00037823	Bt.8624.1.S1_at
CACYBP	calcyclin binding protein	-0.146045	3.54e-05	0.000379521	Bt.20607.1.S1_at
PL-5283	PL-5283 protein	-0.18503	3.55e-05	0.00038073	Bt.15716.1.S1_at
BE899901	Accession BE899901	-0.370314	3.56e-05	0.000381217	Bt.6611.1.S1_at
ATP6V0E2	ATPase, H+ transporting V0 subunit e2	-0.919279	3.6e-05	0.000385223	Bt.21662.1.S1_at
MSH2	mutS homolog 2, colon cancer, nonpolyposis type 1 (E. coli)	-0.575857	3.61e-05	0.000386096	Bt.635.1.S1_at
TAF9	TAF9 RNA polymerase II, TATA box binding protein (TBP)-associated factor, 32kDa	-0.207338	3.65e-05	0.00038894	Bt.1121.1.S1_at
BG359232	Accession BG359232	-0.383538	3.64e-05	0.00038894	Bt.28146.1.A1_at
H2AFV	H2A histone family, member V	-0.318665	3.66e-05	0.000389759	Bt.28824.1.A1_at
ECHS1	enoyl Coenzyme A hydratase, short chain, 1, mitochondrial	-0.354546	3.67e-05	0.000390685	Bt.5218.1.S1_at
GTF2H1	General transcription factor IIH, polypeptide 1, 62kDa	0.444511	3.69e-05	0.00039236	Bt.19585.2.S1_at
NCF1	neutrophil cytosolic factor 1	0.569242	3.71e-05	0.000394869	Bt.142.1.S1_at
BCL3	B-cell CLL/lymphoma 3	0.551745	3.74e-05	0.000397489	Bt.16930.1.A1_at
SASH3	SAM and SH3 domain containing 3	-0.747563	3.75e-05	0.000398023	Bt.18480.1.A1_at
ALPK1	alpha-kinase 1	0.509929	3.77e-05	0.000399891	Bt.25105.1.S1_at
CB533350	Accession CB533350	0.873363	3.78e-05	0.000400571	Bt.11017.1.S1_at
ACER3	alkaline ceramidase 3	0.428569	3.83e-05	0.000404946	Bt.28698.1.S1_at
BE751041	Accession BE751041	-0.222519	3.85e-05	0.000406837	Bt.12199.2.S1_at
CLPTM1L	CLPTM1-like	-0.215233	3.85e-05	0.000406837	Bt.12404.2.S1_a_at
CB421506	Accession CB421506	0.618006	3.87e-05	0.000408286	Bt.16563.1.A1_at
ARID5A	AT rich interactive domain 5A (MRF1-like)	0.723657	3.87e-05	0.000408679	Bt.744.1.S1_at
HMGB1	high-mobility group box 1	-0.240509	3.9e-05	0.000410939	Bt.742.1.S2_at
BM446252	Accession BM446252	-0.294146	3.92e-05	0.000413025	Bt.9873.1.A1_at
SEC63	SEC63 homolog (S. cerevisiae)	-0.238159	3.92e-05	0.000413053	Bt.13419.1.S1_at
PROSC	proline synthetase co-transcribed homolog (bacterial)	-0.279135	3.95e-05	0.000415571	Bt.23633.2.A1_at
SYP	synaptophysin	-0.746173	3.96e-05	0.000415957	Bt.674.1.S1_at
PLOD3	procollagen-lysine, 2-oxoglutarate 5-dioxygenase 3	0.236706	3.98e-05	0.000417975	Bt.5274.1.S1_at
TBC1D2B	TBC1 domain family, member 2B	0.373704	3.99e-05	0.000418621	Bt.23000.2.S1_a_at
MEAF6	MYST/Esa1-associated factor 6	-0.13652	4e-05	0.000419208	Bt.20251.1.S1_at
PMPCB	peptidase (mitochondrial processing) beta	-0.195211	4e-05	0.000419208	Bt.9797.1.S1_at
PIAS2	protein inhibitor of activated STAT, 2	-0.318927	4.06e-05	0.000424462	Bt.13256.1.A1_at
CB417465	Accession CB417465	-0.32373	4.1e-05	0.000428938	Bt.21884.1.S1_at
CB169888	Accession CB169888	0.193167	4.11e-05	0.000429577	Bt.22675.1.S1_at
CK778232	Accession CK778232	-0.151467	4.13e-05	0.000430611	Bt.17164.1.S1_at
PJA1	praja ring finger 1	-0.361425	4.14e-05	0.000431645	Bt.11617.1.A1_at
LGALS3BP	lectin, galactoside-binding, soluble, 3 binding protein	0.359185	4.14e-05	0.000431645	Bt.6597.2.S1_a_at
BCL2L15	BCL2-like 15	0.867015	4.15e-05	0.000431915	Bt.22010.1.S1_at
CYB5B	Cytochrome b5 type B (outer mitochondrial membrane)	-0.187286	4.18e-05	0.00043497	Bt.8563.1.S2_at
LGALS3BP	lectin, galactoside-binding, soluble, 3 binding protein	0.273692	4.19e-05	0.000435222	Bt.6597.1.S1_at
VAMP5	vesicle-associated membrane protein 5 (myobrevin)	0.593871	4.2e-05	0.00043594	Bt.16673.1.S1_at
EHD4	EH-domain containing 4	0.712935	4.2e-05	0.00043594	Bt.2096.2.S1_at
CK943866	Accession CK943866	-0.530758	4.23e-05	0.000438183	Bt.28871.1.A1_at
N4BP1	similar to Nedd4 binding protein 1	0.730722	4.23e-05	0.000438306	Bt.20548.1.S1_at
CB465112	Accession CB465112	-0.324177	4.27e-05	0.000442332	Bt.19495.1.A1_at
PLEKHA4	Pleckstrin homology domain containing, family A (phosphoinositide binding specific) member 4	0.788439	4.28e-05	0.000443007	Bt.26665.2.S1_at
SERF2	Small EDRK-rich factor 2	-0.30501	4.31e-05	0.000445752	Bt.15867.1.S1_at
LOC527187	similar to FLJ00089 protein	-0.469382	4.32e-05	0.000446229	Bt.8777.1.S1_at
AATK	apoptosis-associated tyrosine kinase	0.959041	4.34e-05	0.000447121	Bt.8137.1.S2_at
RAB12	RAB12, member RAS oncogene family	0.130785	4.34e-05	0.000447121	Bt.23143.1.A1_at
LTF	lactotransferrin	0.164383	4.35e-05	0.000448435	Bt.4802.1.S1_at
TMED10	transmembrane emp24-like trafficking protein 10 (yeast)	-0.206124	4.38e-05	0.000450639	Bt.21740.1.S1_at
DRAM1	DNA-damage regulated autophagy modulator 1	0.178431	4.39e-05	0.000451294	Bt.26851.1.S1_at
CK944429	Accession CK944429	0.256448	4.4e-05	0.000451894	Bt.28882.1.A1_at
TES	testis derived transcript (3 LIM domains)	-0.677221	4.48e-05	0.000459282	Bt.18089.1.S1_at
BE663500	Accession BE663500	-1.02426	4.49e-05	0.000459827	Bt.21427.1.S1_at
RTN4IP1	reticulon 4 interacting protein 1	-0.675179	4.49e-05	0.000459827	Bt.21301.1.S1_a_at
C17orf90_Hsa	chromosome 17 open reading frame 90	-0.47464	4.52e-05	0.000462577	Bt.17744.1.A1_at
SEMA4D	Sema domain, immunoglobulin domain (Ig), transmembrane domain (TM) and short cytoplasmic domain, (semaphorin) 4D	0.303716	4.59e-05	0.000468628	Bt.16024.1.S1_at
FAM57A_Hsa	family with sequence similarity 57, member A	-0.346787	4.59e-05	0.000468628	Bt.8802.1.S1_at
CCDC69	coiled-coil domain containing 69	-0.454372	4.59e-05	0.000468628	Bt.5328.1.S1_at
LAS1L	LAS1-like (S. cerevisiae)	-0.211157	4.59e-05	0.000468628	Bt.2274.1.A1_at
TIMP1	TIMP metallopeptidase inhibitor 1	0.811741	4.6e-05	0.00046876	Bt.632.1.S1_at
ZDHHC14	zinc finger, DHHC-type containing 14	1.00054	4.6e-05	0.00046882	Bt.22230.1.S1_at
BI536317	Accession BI536317	-0.243123	4.62e-05	0.00047034	Bt.12360.1.S1_at
GCHFR	GTP cyclohydrolase I feedback regulator	0.466244	4.65e-05	0.000472665	Bt.27033.1.S1_at
CD33	CD33 molecule	1.38874	4.66e-05	0.000473177	Bt.26763.2.S1_at
NIP30	NEFA-interacting nuclear protein NIP30	0.29985	4.67e-05	0.000474433	Bt.27045.1.S1_at
CFLAR	CASP8 and FADD-like apoptosis regulator	0.777065	4.71e-05	0.000477466	Bt.18643.2.S1_at
UBE2J1	Ubiquitin-conjugating enzyme E2, J1 (UBC6 homolog, yeast)	0.481597	4.73e-05	0.00047941	Bt.23894.1.A1_at
POLR1C	polymerase (RNA) I polypeptide C, 30kDa	-0.38415	4.81e-05	0.000486805	Bt.26716.3.A1_a_at
Gatsl2_Mmu	GATS protein-like 2	-0.552245	4.82e-05	0.000488095	Bt.26470.3.A1_at
RALGDS	ral guanine nucleotide dissociation stimulator	0.749148	4.84e-05	0.000489191	Bt.20511.1.S1_at
BC023829_Mmu	cDNA sequence BC023829	-0.206073	4.85e-05	0.000489986	Bt.22281.1.S1_at
NDUFB1	NADH dehydrogenase (ubiquinone) 1 beta subcomplex, 1, 7kDa	0.187268	4.87e-05	0.000491316	Bt.68.1.S1_at
DNM1	dynamin 1	-0.860779	4.88e-05	0.000491896	Bt.8825.1.S1_at
BI536200	Accession BI536200	-0.296822	4.9e-05	0.000493843	Bt.10847.1.S1_at
SSB	Sjogren syndrome antigen B (autoantigen La)	-0.237673	4.91e-05	0.000494679	Bt.15513.1.S1_at
LOC784007	Similar to LOC496253 protein	-0.686794	4.98e-05	0.000500951	Bt.1742.2.S1_a_at
C22H3ORF63	chromosome 3 open reading frame 63 ortholog	-0.372582	4.98e-05	0.000501216	Bt.25054.1.A1_at
LOC100138555	Similar to SP140 nuclear body protein	0.317865	4.99e-05	0.000501216	Bt.8107.1.S1_at
CB171377	Accession CB171377	-0.154889	5e-05	0.000501833	Bt.13225.1.S1_at
NUP35	nucleoporin 35kDa	-0.169912	5.02e-05	0.000504061	Bt.25158.1.S1_at
LOC533883	Similar to Uncharacterized protein KIAA1671	0.54018	5.04e-05	0.000505032	Bt.28655.1.S1_at
FGFR1OP	FGFR1 oncogene partner	-0.428181	5.05e-05	0.000505888	Bt.6454.1.S1_at
CB448344	Accession CB448344	-0.509745	5.07e-05	0.000507258	Bt.13994.1.S1_at
P4HB	prolyl 4-hydroxylase, beta polypeptide	-0.188485	5.07e-05	0.000507395	Bt.3162.1.S1_at
ANKRD22	ankyrin repeat domain 22	1.19574	5.1e-05	0.000509801	Bt.19083.1.S1_at
B4GALT6	UDP-Gal:betaGlcNAc beta 1,4- galactosyltransferase, polypeptide 6	-0.929975	5.11e-05	0.000510101	Bt.21943.1.S1_at
MIA3	melanoma inhibitory activity family, member 3	-0.298055	5.12e-05	0.000510739	Bt.27718.1.S1_at
BE682941	Accession BE682941	-0.196413	5.14e-05	0.000512604	Bt.13996.2.S1_at
BP104263	Accession BP104263	-0.626804	5.17e-05	0.000514278	Bt.24010.1.A1_at
MITD1	MIT, microtubule interacting and transport, domain containing 1	0.407307	5.17e-05	0.000514278	Bt.24484.2.S1_a_at
DUT	deoxyuridine triphosphatase	-0.673708	5.24e-05	0.000521402	Bt.11936.1.S1_a_at
IL6R	interleukin 6 receptor	-0.422066	5.25e-05	0.000521437	Bt.22692.1.A1_at
MPP1	membrane protein, palmitoylated 1, 55kDa	0.18926	5.27e-05	0.000523194	Bt.12870.1.S1_at
ISG15	ISG15 ubiquitin-like modifier	1.14626	5.29e-05	0.000524549	Bt.12304.1.S1_at
BM031119	Accession BM031119	-0.341201	5.31e-05	0.00052641	Bt.4033.1.S1_at
BI542055	Accession BI542055	-0.518236	5.38e-05	0.000532398	Bt.16546.1.S1_at
TANK	TRAF family member-associated NFKB activator	0.413968	5.39e-05	0.000533646	Bt.13331.2.S1_a_at
KIAA1429	hypothetical protein LOC782848	-0.144427	5.41e-05	0.000534986	Bt.16900.1.A1_at
CDK2AP1	cyclin-dependent kinase 2 associated protein 1	-0.297689	5.45e-05	0.000538065	Bt.2660.1.S1_at
NPM3	nucleophosmin/nucleoplasmin 3	-0.536652	5.46e-05	0.000539413	Bt.22521.1.S1_at
CK778373	Accession CK778373	-0.897166	5.48e-05	0.000540283	Bt.6613.1.S1_at
MRM1	mitochondrial rRNA methyltransferase 1 homolog (S. cerevisiae)	1.55684	5.48e-05	0.000540428	Bt.19462.1.A1_at
VPS24	vacuolar protein sorting 24 homolog (S. cerevisiae)	-0.27431	5.5e-05	0.00054104	Bt.13592.1.A1_at
CK952463	Accession CK952463	-0.870419	5.5e-05	0.00054104	Bt.11109.1.S1_at
TFB2M	transcription factor B2, mitochondrial	-0.276945	5.52e-05	0.000542577	Bt.19676.1.S1_at
P2RY14	purinergic receptor P2Y, G-protein coupled, 14	0.939121	5.52e-05	0.000542848	Bt.17368.2.S1_at
IFIT5	interferon-induced protein with tetratricopeptide repeats 5	0.341384	5.58e-05	0.000548209	Bt.22130.1.S1_at
MMD	monocyte to macrophage differentiation-associated	-0.30531	5.62e-05	0.000550847	Bt.615.1.S1_at
STAT2	signal transducer and activator of transcription 2, 113kDa	0.523638	5.62e-05	0.000550847	Bt.24492.1.S1_at
MTHFD1	methylenetetrahydrofolate dehydrogenase (NADP+ dependent) 1, methenyltetrahydrofolate cyclohydrolase, formyltetrahydrofolate synthetase	-0.606915	5.62e-05	0.000550847	Bt.3017.1.S1_at
GLRX5	glutaredoxin 5	0.520674	5.63e-05	0.000550847	Bt.11167.1.S1_at
SSR3	Signal sequence receptor, gamma (translocon-associated protein gamma)	-0.436801	5.65e-05	0.000552058	Bt.20637.1.S1_at
KLF4	Kruppel-like factor 4 (gut)	-0.989422	5.67e-05	0.000554002	Bt.1424.1.S1_at
2006-09-01	Septin 6	0.436907	5.68e-05	0.000554621	Bt.5851.2.S1_at
DUT	deoxyuridine triphosphatase	-0.590884	5.69e-05	0.000554737	Bt.11936.1.S1_at
MOBKL2C	MOB1, Mps One Binder kinase activator-like 2C (yeast)	0.642549	5.7e-05	0.000555528	Bt.21903.1.S1_at
CXXC5	CXXC finger 5	-0.856361	5.7e-05	0.000555679	Bt.20035.2.A1_at
TM7SF3	transmembrane 7 superfamily member 3	0.48757	5.71e-05	0.000555987	Bt.22720.1.S1_at
USP20	ubiquitin specific peptidase 20	0.461921	5.73e-05	0.00055729	Bt.6244.1.S1_at
CF767392	Accession CF767392	0.24306	5.78e-05	0.000561321	Bt.20559.1.S1_at
MAGOHB	mago-nashi homolog B (Drosophila)	-0.311725	5.78e-05	0.000561321	Bt.22385.3.S1_at
MAP3K7IP2	mitogen-activated protein kinase kinase kinase 7 interacting protein 2	0.248959	5.79e-05	0.000561797	Bt.3163.1.A1_at
BE755851	Accession BE755851	0.829531	5.8e-05	0.000562093	Bt.19214.1.S1_at
PANX1	similar to Pannexin-1	0.4896	5.81e-05	0.000563031	Bt.18699.1.A1_at
SS18	synovial sarcoma translocation, chromosome 18	0.17195	5.83e-05	0.000564048	Bt.9695.1.S1_at
GLIPR2	GLI pathogenesis-related 2	-0.421941	5.88e-05	0.000568303	Bt.5599.1.S1_at
CB446667	Accession CB446667	-0.355239	5.89e-05	0.000568815	Bt.11016.1.S1_at
PIGH	phosphatidylinositol glycan anchor biosynthesis, class H	0.506829	5.9e-05	0.000568815	Bt.16133.1.A1_at
VKORC1	vitamin K epoxide reductase complex, subunit 1	-0.286232	5.89e-05	0.000568815	Bt.1707.1.S1_at
RNF157	ring finger protein 157	-0.572563	5.89e-05	0.000568815	Bt.7390.1.S1_at
CEBPD	CCAAT/enhancer binding protein (C/EBP), delta	0.467652	5.91e-05	0.000569673	Bt.6406.2.A1_at
BM257368	Accession BM257368	-0.561072	5.95e-05	0.000573024	Bt.21948.1.S1_at
PRPSAP2	phosphoribosyl pyrophosphate synthetase-associated protein 2	-0.416732	5.97e-05	0.000574119	Bt.21104.1.S1_at
CK970388	Accession CK970388	-0.82905	5.97e-05	0.000574119	Bt.22117.1.S1_at
MEA1	male-enhanced antigen 1	-0.375804	5.99e-05	0.000575686	Bt.3909.1.S1_at
AU277047	Accession AU277047	-0.236982	6.01e-05	0.000576533	Bt.3458.1.S1_at
CK955117	Accession CK955117	-0.161317	6.02e-05	0.000577448	Bt.1539.1.S1_at
EXOC3	exocyst complex component 3	0.320094	6.03e-05	0.00057815	Bt.11114.1.S1_at
LOC614141	similar to CD300e molecule	1.477	6.04e-05	0.000578815	Bt.21845.1.S1_at
2009-09-01	septin 9	-0.391095	6.12e-05	0.000585597	Bt.4495.1.S1_at
LOC521389	similar to myosin IXA	0.54637	6.13e-05	0.000585872	Bt.23486.2.S1_at
AW344426	Accession AW344426	-0.336553	6.21e-05	0.000593163	Bt.24394.1.S1_at
TINAGL1	Tubulointerstitial nephritis antigen-like 1	-1.22083	6.26e-05	0.000597361	Bt.1300.2.A1_at
RSPH3	radial spoke 3 homolog (Chlamydomonas)	0.493932	6.29e-05	0.000600204	Bt.24622.1.S1_at
OXA1L	oxidase (cytochrome c) assembly 1-like	-0.231129	6.31e-05	0.00060107	Bt.1719.1.S1_at
AV593525	Accession AV593525	0.388879	6.34e-05	0.000603577	Bt.8165.2.S1_at
IL1B	interleukin 1, beta	1.9045	6.39e-05	0.000608294	Bt.4856.1.S2_at
BTF3	basic transcription factor 3	-0.111282	6.4e-05	0.000608394	Bt.4213.1.S1_at
ASNSD1	asparagine synthetase domain containing 1	-0.190611	6.43e-05	0.000610928	Bt.1966.1.S1_at
BAT2L	HLA-B associated transcript 2-like	-0.27415	6.43e-05	0.000610928	Bt.5088.1.S1_at
LZTFL1	leucine zipper transcription factor-like 1	-0.409181	6.47e-05	0.000613546	Bt.22150.1.A1_at
CABC1	chaperone, ABC1 activity of bc1 complex homolog (S. pombe)	-0.699795	6.5e-05	0.000616683	Bt.22379.1.S1_at
BF600116	Accession BF600116	-0.241276	6.51e-05	0.000616785	Bt.22567.1.S1_at
RRP7A	Ribosomal RNA processing 7 homolog A (S. cerevisiae)	-0.3981	6.56e-05	0.000620953	Bt.23068.1.S1_at
CLSTN1	calsyntenin 1	-0.428783	6.58e-05	0.000621602	Bt.22552.1.S2_at
GDPD1	Glycerophosphodiester phosphodiesterase domain containing 1	0.657846	6.58e-05	0.000621602	Bt.26100.2.A1_at
NDUFB6	NADH dehydrogenase (ubiquinone) 1 beta subcomplex, 6, 17kDa	-0.140196	6.58e-05	0.000621602	Bt.893.1.S1_at
CK950681	Accession CK950681	0.687304	6.61e-05	0.000623647	Bt.28165.1.A1_at
PLDN	Pallidin homolog (mouse)	-0.136112	6.66e-05	0.000628105	Bt.9991.1.S1_at
AASDHPPT	aminoadipate-semialdehyde dehydrogenase-phosphopantetheinyl transferase	-0.269903	6.67e-05	0.000628105	Bt.19465.1.S1_at
STK38L	serine/threonine kinase 38 like	0.382378	6.69e-05	0.000629612	Bt.21548.1.A1_at
RABL4	RAB, member of RAS oncogene family-like 4	-0.460479	6.72e-05	0.00063159	Bt.23111.1.A1_s_at
MMP14	matrix metallopeptidase 14 (membrane-inserted)	0.665963	6.72e-05	0.00063159	Bt.7046.2.S1_a_at
UTP11L	UTP11-like, U3 small nucleolar ribonucleoprotein, (yeast)	-0.500928	6.73e-05	0.000632538	Bt.12110.2.A1_at
C3H1ORF41	chromosome 1 open reading frame 41 ortholog	0.32862	6.74e-05	0.000632538	Bt.24280.1.A1_at
CK969507	Accession CK969507	0.324613	6.82e-05	0.000639366	Bt.25176.1.A1_at
PFKFB2	6-phosphofructo-2-kinase/fructose-2,6-biphosphatase 2	-0.385307	6.91e-05	0.000647414	Bt.3949.1.S2_at
AKT2	v-akt murine thymoma viral oncogene homolog 2	-0.327077	6.92e-05	0.000647876	Bt.6403.1.A1_at
CB530181	Accession CB530181	-1.08911	6.92e-05	0.000647876	Bt.13203.1.S1_at
PPA2	pyrophosphatase (inorganic) 2	-0.392407	7.03e-05	0.000657288	Bt.6239.1.S1_at
DDX27	DEAD (Asp-Glu-Ala-Asp) box polypeptide 27	-0.254784	7.13e-05	0.000666449	Bt.2644.1.S1_at
NAMPT	Nicotinamide phosphoribosyltransferase	0.589925	7.23e-05	0.000674942	Bt.27085.1.S1_at
MIER1	mesoderm induction early response 1 homolog (Xenopus laevis)	0.301713	7.24e-05	0.000675685	Bt.9611.1.A1_at
TRAF2	similar to TNF receptor-associated factor 2	0.372409	7.25e-05	0.000675736	Bt.1714.1.A1_at
SMG1	SMG1 homolog, phosphatidylinositol 3-kinase-related kinase (C. elegans)	0.376766	7.28e-05	0.000677879	Bt.29290.1.S1_at
CK779767	Accession CK779767	-0.17469	7.3e-05	0.000679605	Bt.27256.1.S1_a_at
BCL3	B-cell CLL/lymphoma 3	0.475898	7.31e-05	0.000679789	Bt.16930.2.S1_at
EPAS1	endothelial PAS domain protein 1	0.94777	7.33e-05	0.000681544	Bt.4353.2.S1_at
PSMG4	proteasome (prosome, macropain) assembly chaperone 4	-0.342054	7.37e-05	0.000684508	Bt.3715.1.S1_at
SAMD9	Sterile alpha motif domain containing 9	0.429373	7.42e-05	0.000688632	Bt.28624.1.S1_at
GBP5	Guanylate binding protein 5	1.31443	7.43e-05	0.000688632	Bt.21773.2.S1_at
SNX6	sorting nexin 6	0.283346	7.43e-05	0.000688632	Bt.19243.2.S1_at
Lims1_Mmu	LIM and senescent cell antigen-like domains 1	-0.229662	7.45e-05	0.000690082	Bt.13739.1.S1_at
C17orf68_Hsa	chromosome 17 open reading frame 68	0.48606	7.52e-05	0.000695963	Bt.7173.1.S1_at
ELMO2	engulfment and cell motility 2	0.321314	7.57e-05	0.000700238	Bt.18367.1.S1_at
BF440515	Accession BF440515	1.00446	7.58e-05	0.000700842	Bt.8004.1.A1_at
CK778913	Accession CK778913	0.408757	7.62e-05	0.000703584	Bt.26218.1.A1_at
LOC532401	similar to Zinc finger protein 281 (Zinc finger DNA-binding protein 99) (Transcription factor ZBP-99) (GC-box-binding zinc finger protein 1)	0.16773	7.71e-05	0.000711729	Bt.28471.1.S1_at
LOC520939	similar to Krueppel-like factor 2 (Lung krueppel-like factor)	-0.745505	7.73e-05	0.000712475	Bt.2590.1.A1_at
ATP5F1	ATP synthase, H+ transporting, mitochondrial F0 complex, subunit B1	0.436099	7.74e-05	0.000712807	Bt.26991.2.S1_a_at
CK948365	Accession CK948365	0.550877	7.75e-05	0.000713353	Bt.28164.2.S1_at
LOC511229	similar to mCG142710	-0.861563	7.77e-05	0.00071494	Bt.21177.1.A1_s_at
CK957736	Accession CK957736	-0.436848	7.79e-05	0.00071641	Bt.723.1.S1_at
BM435318	Accession BM435318	-0.191463	7.81e-05	0.000717924	Bt.9748.1.S1_at
ETFDH	electron-transferring-flavoprotein dehydrogenase	-0.536854	7.83e-05	0.000718739	Bt.13439.1.S1_at
CXCL3	Chemokine (C-X-C motif) ligand 3	0.454226	7.86e-05	0.00072061	Bt.16321.1.A1_at
TEX261	testis expressed 261	-0.268506	7.87e-05	0.00072113	Bt.12444.1.A1_a_at
TBC1D16	TBC1 domain family, member 16	0.284098	7.88e-05	0.000721594	Bt.5677.1.S1_at
TRAF1	TNF receptor-associated factor 1	0.692337	7.9e-05	0.000723534	Bt.9083.1.S1_at
AF451177	Accession AF451177	-0.156344	7.93e-05	0.000725666	Bt.8323.1.S1_at
MTHFD2	methylenetetrahydrofolate dehydrogenase (NADP+ dependent) 2, methenyltetrahydrofolate cyclohydrolase	0.785207	7.96e-05	0.00072727	Bt.20862.2.S1_at
ITGB6	integrin, beta 6	0.316525	7.97e-05	0.000728238	Bt.9972.1.S1_at
CD53	CD53 molecule	0.135533	7.98e-05	0.000728238	Bt.14005.1.S1_at
RPS3	ribosomal protein S3	-0.117631	8.02e-05	0.000730464	Bt.7863.1.S1_at
TMEM218	Transmembrane protein 218	-0.496328	8.03e-05	0.000730464	Bt.6825.1.S1_at
MRC2	mannose receptor, C type 2	-0.766677	8.02e-05	0.000730464	Bt.12843.1.S1_at
LOC539199	Similar to MAM domain containing 2	-1.07286	8.03e-05	0.000730464	Bt.25769.1.A1_at
SATB1	SATB homeobox 1	-0.520886	8.04e-05	0.000731072	Bt.22239.1.S1_at
NUDT14	nudix (nucleoside diphosphate linked moiety X)-type motif 14	-0.421132	8.11e-05	0.000736571	Bt.26961.1.S1_at
BE683008	Accession BE683008	-0.300357	8.21e-05	0.000745437	Bt.24051.1.S1_at
PRRG1	proline rich Gla (G-carboxyglutamic acid) 1	-0.790593	8.24e-05	0.000747562	Bt.27930.1.S1_at
GTF2IRD1	GTF2I repeat domain containing 1	-0.669975	8.26e-05	0.000748705	Bt.10466.2.S1_at
BNIP3L	BCL2/adenovirus E1B 19kDa interacting protein 3-like	-0.239068	8.29e-05	0.000750701	Bt.888.1.S1_at
NFKBIZ	nuclear factor of kappa light polypeptide gene enhancer in B-cells inhibitor, zeta	0.816242	8.34e-05	0.000755239	Bt.8227.1.S1_at
AU275904	Accession AU275904	-0.241648	8.44e-05	0.000762799	Bt.11409.1.A1_a_at
GNAS	GNAS complex locus	-0.146646	8.43e-05	0.000762799	Bt.5106.2.S1_at
PRCP	prolylcarboxypeptidase (angiotensinase C)	0.37044	8.5e-05	0.000767727	Bt.23127.1.S1_at
CB451370	Accession CB451370	-0.150121	8.52e-05	0.00076926	Bt.5874.1.S1_at
SAA3	serum amyloid A 3	1.59585	8.57e-05	0.000771742	Bt.278.1.S1_at
FKRP	Fukutin related protein	-0.215393	8.57e-05	0.000771742	Bt.7665.1.S1_at
VWCE	von Willebrand factor C and EGF domains	-0.834184	8.56e-05	0.000771742	Bt.27819.1.S1_at
LOC532401	similar to Zinc finger protein 281 (Zinc finger DNA-binding protein 99) (Transcription factor ZBP-99) (GC-box-binding zinc finger protein 1)	0.255262	8.59e-05	0.000773428	Bt.23631.1.S1_at
TIMP1	TIMP metallopeptidase inhibitor 1	0.777093	8.62e-05	0.000774161	Bt.632.1.S1_s_at
BM286259	Accession BM286259	-0.330062	8.63e-05	0.000774161	Bt.5911.2.S1_at
MAOA	monoamine oxidase A	-1.00631	8.61e-05	0.000774161	Bt.9379.1.S1_at
PPARG	peroxisome proliferator-activated receptor gamma	-0.79206	8.62e-05	0.000774161	Bt.3862.1.S1_a_at
IDO1	indoleamine 2,3-dioxygenase 1	1.60972	8.66e-05	0.000776221	Bt.27759.2.S1_at
UGCG	UDP-glucose ceramide glucosyltransferase	0.469908	8.67e-05	0.000776924	Bt.25887.1.A1_at
RIPK3	receptor-interacting serine-threonine kinase 3	0.476218	8.73e-05	0.000781604	Bt.27723.2.A1_a_at
ROBLD3	roadblock domain containing 3	0.426652	8.8e-05	0.00078744	Bt.868.1.S1_a_at
BI682387	Accession BI682387	0.212272	8.84e-05	0.00079038	Bt.10251.1.S1_at
CB530150	Accession CB530150	-0.445557	8.84e-05	0.00079038	Bt.20538.1.S1_at
EEF1D	eukaryotic translation elongation factor 1 delta (guanine nucleotide exchange protein)	-0.341538	8.89e-05	0.000793419	Bt.5243.1.S1_at
ANKRD22	Ankyrin repeat domain 22	1.20612	8.91e-05	0.00079463	Bt.28798.1.A1_at
GNLY	granulysin	1.09135	8.94e-05	0.000796484	Bt.28383.1.S1_at
SLC35A1	solute carrier family 35 (CMP-sialic acid transporter), member A1	-0.512699	8.94e-05	0.000796484	Bt.16090.1.S1_at
RPL24	ribosomal protein L24	-0.0950647	9.07e-05	0.000807684	Bt.5054.1.S1_a_at
WBP1	WW domain binding protein 1	-0.339605	9.12e-05	0.000811593	Bt.5194.1.S1_at
BM285581	Accession BM285581	-0.512693	9.16e-05	0.000814123	Bt.28145.1.S1_at
PLCD1	phospholipase C, delta 1	-0.54138	9.23e-05	0.000820294	Bt.4877.1.S1_at
CBS	cystathionine-beta-synthase	-0.728882	9.27e-05	0.000823056	Bt.15688.1.S1_at
CARS	cysteinyl-tRNA synthetase	0.498834	9.31e-05	0.00082564	Bt.18835.1.S1_at
WIPI1	WD repeat domain, phosphoinositide interacting 1	-0.345975	9.36e-05	0.000828997	Bt.15927.1.S1_at
E2F1	E2F transcription factor 1	-0.282861	9.36e-05	0.000828997	Bt.22119.1.S1_at
C16H1orf156	chromosome 1 open reading frame 156 ortholog	-0.280459	9.37e-05	0.000829222	Bt.22463.1.A1_at
U83035	Accession U83035	-0.499417	9.38e-05	0.000829706	Bt.8463.1.S1_at
DNPEP	aspartyl aminopeptidase	0.495159	9.41e-05	0.000831513	Bt.20307.1.S1_at
CK964265	Accession CK964265	-0.218217	9.43e-05	0.000833129	Bt.2270.1.A1_at
PGCP	plasma glutamate carboxypeptidase	-0.241822	9.51e-05	0.00083944	Bt.5916.1.S1_at
GPX7	glutathione peroxidase 7	-0.532914	9.56e-05	0.000842958	Bt.11662.1.A1_at
DICER1	dicer 1, ribonuclease type III	-0.406572	9.59e-05	0.00084561	Bt.28463.1.S1_at
RPIA	ribose 5-phosphate isomerase A	-0.402143	9.61e-05	0.000846421	Bt.20216.2.S1_at
SLC25A25	solute carrier family 25 (mitochondrial carrier; phosphate carrier), member 25	-0.570241	9.62e-05	0.00084652	Bt.22682.1.A1_at
CK948699	Accession CK948699	-0.415572	9.65e-05	0.000847955	Bt.13826.1.S1_at
ANP32A	acidic (leucine-rich) nuclear phosphoprotein 32 family, member A	-0.591557	9.64e-05	0.000847955	Bt.27190.1.S1_s_at
PACSIN2	protein kinase C and casein kinase substrate in neurons 2	0.476464	9.66e-05	0.000848393	Bt.20341.1.S1_at
HAT1	histone acetyltransferase 1	-0.195451	9.69e-05	0.000850292	Bt.4104.1.S1_at
RPA1	replication protein A1, 70kDa	-0.320237	9.73e-05	0.000853185	Bt.19931.1.S1_at
CK972538	Accession CK972538	0.329678	9.76e-05	0.000855111	Bt.14270.1.A1_at
NAP1L1_Hsa	nucleosome assembly protein 1-like 1	-0.255127	9.76e-05	0.000855111	Bt.5542.2.S1_at
CHMP5	chromatin modifying protein 5	0.326007	9.78e-05	0.000856001	Bt.14081.2.S1_at
LOC512863	similar to Sialic acid-binding Ig-like lectin 14 precursor (Siglec-14)	0.713534	9.94e-05	0.000869378	Bt.22415.1.S1_at
BTG3	BTG family, member 3	0.806241	9.95e-05	0.000869472	Bt.5650.1.S1_at
C7orf41_Hsa	chromosome 7 open reading frame 41	-0.818769	0.000100503	0.000877922	Bt.13798.1.S1_at
TIMP1	TIMP metallopeptidase inhibitor 1	0.743735	0.000100591	0.000878067	Bt.27976.1.S1_at
DYNC2LI1	Dynein, cytoplasmic 2, light intermediate chain 1	-0.344558	0.000100729	0.000878661	Bt.10818.1.A1_at
CF613932	Accession CF613932	-0.643796	0.000101648	0.000886054	Bt.13734.1.A1_at
UBE2G2	ubiquitin-conjugating enzyme E2G 2 (UBC7 homolog, yeast)	-0.346186	0.00010256	0.000893375	Bt.7786.1.S1_at
ARHGAP12	Rho GTPase activating protein 12	0.403381	0.000102762	0.000893756	Bt.22736.1.S1_at
SSBP1	single-stranded DNA binding protein 1	-0.171516	0.000102746	0.000893756	Bt.21217.1.S1_at
IGF2R	insulin-like growth factor 2 receptor	-0.300367	0.000102819	0.000893756	Bt.4977.1.S2_at
CD320	CD320 molecule	-0.40711	0.000103165	0.000896134	Bt.7932.1.S1_a_at
RP11-345P4.4_Hsa	similar to solute carrier family 35, member E2	-0.178687	0.000103506	0.000897989	Bt.20508.2.S1_at
ACSL6	acyl-CoA synthetase long-chain family member 6	0.64382	0.000103522	0.000897989	Bt.11904.1.S1_at
C13H20ORF7	chromosome 20 open reading frame 7 ortholog	-0.266723	0.000103954	0.000901104	Bt.22054.2.S1_a_at
BCAM	basal cell adhesion molecule (Lutheran blood group)	0.449117	0.000104108	0.000901184	Bt.7873.1.S2_at
ALPK1	alpha-kinase 1	0.573239	0.000104063	0.000901184	Bt.25105.2.A1_at
YWHAH	tyrosine 3-monooxygenase/tryptophan 5-monooxygenase activation protein, eta polypeptide	-0.278601	0.000104399	0.000903077	Bt.7225.1.S1_at
DYRK2_Hsa	dual-specificity tyrosine-(Y)-phosphorylation regulated kinase 2	-0.338187	0.000105263	0.000909917	Bt.24876.1.S1_at
EGR1	early growth response 1	-1.06269	0.000105448	0.000910883	Bt.22265.1.S1_at
FGFR1OP	FGFR1 oncogene partner	-0.404643	0.000105696	0.000912387	Bt.6454.2.S1_a_at
DHX9	DEAH (Asp-Glu-Ala-His) box polypeptide 9	-0.257885	0.000106146	0.000915638	Bt.19818.1.A1_at
NAMPT	Nicotinamide phosphoribosyltransferase	0.432941	0.000106491	0.000917978	Bt.1543.1.A1_at
ZMAT2	Zinc finger, matrin type 2	-0.085423	0.000107027	0.000921958	Bt.20406.1.S1_at
ICAM1	intercellular adhesion molecule 1	0.461378	0.000107155	0.000922423	Bt.5372.1.S1_at
CB462007	Accession CB462007	-0.603654	0.000107484	0.000924612	Bt.18428.1.A1_at
DLK2	delta-like 2 homolog (Drosophila)	-0.949102	0.000107822	0.000926881	Bt.24383.1.S1_at
CK769896	Accession CK769896	-0.160094	0.000108339	0.000930685	Bt.8621.1.S1_at
LIPT1	lipoyltransferase 1	-0.379827	0.000108556	0.000931902	Bt.4519.1.S1_at
N6AMT2	N-6 adenine-specific DNA methyltransferase 2 (putative)	-0.268452	0.000108864	0.000933904	Bt.20223.1.S1_at
ADPGK	ADP-dependent glucokinase	0.353507	0.000109238	0.000936462	Bt.2581.1.S1_at
AW481170	Accession AW481170	-0.749321	0.000109457	0.000937697	Bt.12236.1.S1_at
TNFSF13	tumor necrosis factor (ligand) superfamily, member 13	-0.540829	0.000109632	0.000938548	Bt.26691.1.S1_a_at
PTTG1	pituitary tumor-transforming 1	-0.94598	0.000110117	0.00094205	Bt.3756.1.A1_at
LIMA1	LIM domain and actin binding 1	-0.54327	0.000110496	0.000944648	Bt.10730.1.S1_at
CD320	CD320 molecule	-0.403339	0.000111341	0.000951219	Bt.7932.1.S1_at
BE755225	Accession BE755225	-0.291089	0.000111612	0.000952875	Bt.23097.3.S1_at
CB434392	Accession CB434392	-0.540223	0.000111689	0.000952879	Bt.7092.1.S1_at
P2RY14	purinergic receptor P2Y, G-protein coupled, 14	0.987042	0.000111884	0.000953891	Bt.17368.1.A1_at
SLC25A38	solute carrier family 25, member 38	0.322121	0.000112047	0.000954627	Bt.6425.1.S1_at
UTP23	UTP23, small subunit (SSU) processome component, homolog (yeast)	0.279901	0.000112973	0.000961856	Bt.28254.1.S1_at
FOLR1_Hsa	folate receptor 1 (adult)	-0.82059	0.000114448	0.000973751	Bt.7033.2.S1_a_at
NRN1	neuritin 1	-0.600879	0.000114662	0.000974901	Bt.24592.1.S1_at
ATP11B	ATPase, class VI, type 11B	-0.436078	0.000114972	0.000976873	Bt.24711.1.S1_at
TTC35	tetratricopeptide repeat domain 35	-0.20339	0.000115072	0.000977055	Bt.20597.2.A1_a_at
BF073200	Accession BF073200	0.996237	0.000115452	0.000979607	Bt.19559.1.S1_at
CB167196	Accession CB167196	-0.183496	0.000116081	0.000984276	Bt.11902.1.S1_at
LRRC57	leucine rich repeat containing 57	-0.212367	0.0001163	0.000985458	Bt.22674.1.S1_at
ACER3	alkaline ceramidase 3	0.334937	0.000117068	0.000991291	Bt.3497.1.A1_at
LOC504261	similar to carbamoylphosphate synthetase 2/aspartate transcarbamylase/dihydroorotase	-0.171548	0.000117551	0.000994704	Bt.9414.1.S1_at
SAT1	spermidine/spermine N1-acetyltransferase 1	0.171105	0.000119438	0.00100999	Bt.7594.1.S1_at
HSPB1	heat shock 27kDa protein 1	-0.195646	0.000119927	0.00101343	Bt.4415.1.S1_at
CK954850	Accession CK954850	0.695855	0.000121346	0.00102472	Bt.2234.1.S1_at
C3H1orf226	chromosome 1 open reading frame 226 ortholog	-0.374745	0.00012145	0.00102491	Bt.22325.2.A1_at
CB226789	Accession CB226789	-0.368245	0.000123846	0.00104442	Bt.14156.1.S1_at
GNB5	Guanine nucleotide binding protein (G protein), beta 5	0.477914	0.000124012	0.00104512	Bt.22453.1.S1_at
ID3	inhibitor of DNA binding 3, dominant negative helix-loop-helix protein	1.03994	0.000124585	0.00104923	Bt.5230.1.S1_at
LCP1	lymphocyte cytosolic protein 1 (L-plastin)	-0.236701	0.000124754	0.00104995	Bt.12500.2.S1_a_at
FZD1	frizzled homolog 1 (Drosophila)	-0.546002	0.000125631	0.00105661	Bt.26635.2.S1_at
EHD4	EH-domain containing 4	0.583281	0.000125885	0.00105802	Bt.2096.1.S1_at
FAM168B_Hsa	family with sequence similarity 168, member B	-0.168959	0.000126339	0.00106113	Bt.10822.1.S1_at
RASSF4	Ras association (RalGDS/AF-6) domain family member 4	0.836347	0.000126542	0.00106211	Bt.20161.1.S1_at
PPP3CC	Protein phosphatase 3 (formerly 2B), catalytic subunit, gamma isoform	-0.437081	0.00012711	0.00106612	Bt.18218.1.A1_at
MR1	major histocompatibility complex, class I-related	0.27847	0.000127191	0.00106612	Bt.3829.1.A1_at
PLA1A	phospholipase A1 member A	0.687787	0.000127603	0.00106886	Bt.19884.1.A1_at
C26H10orf84	chromosome 10 open reading frame 84 ortholog	-0.156508	0.000128307	0.00107403	Bt.2904.1.S1_at
CK946845	Accession CK946845	0.426245	0.000129347	0.00108201	Bt.28929.1.S1_at
FAM40B_Hsa	family with sequence similarity 40, member B	-0.606659	0.000129768	0.0010848	Bt.13254.1.S1_at
CK975625	Accession CK975625	-0.352166	0.0001301	0.00108685	Bt.17090.1.S1_at
RNASE6	ribonuclease, RNase A family, k6	-0.82354	0.000130572	0.0010887	Bt.287.1.S1_at
TUSC4	tumor suppressor candidate 4	-0.291226	0.000130512	0.0010887	Bt.5235.1.S1_at
MMP14	matrix metallopeptidase 14 (membrane-inserted)	0.698854	0.000130584	0.0010887	Bt.7046.1.S1_at
B4GALT1	UDP-Gal:betaGlcNAc beta 1,4- galactosyltransferase, polypeptide 1	0.437015	0.000130818	0.00108992	Bt.5141.1.S1_at
ANP32A	acidic (leucine-rich) nuclear phosphoprotein 32 family, member A	-0.583548	0.000131245	0.00109274	Bt.8566.1.S1_at
SH2D6	SH2 domain containing 6	-0.817955	0.000131524	0.00109433	Bt.24602.1.S1_at
CB427981	Accession CB427981	0.601891	0.000131748	0.00109546	Bt.21373.2.A1_at
C2orf17	hypothetical protein LOC507475	-0.18746	0.00013207	0.00109594	Bt.6501.1.S1_at
CK772312	Accession CK772312	0.433732	0.000131992	0.00109594	Bt.24345.1.S1_at
PGAP2	post-GPI attachment to proteins 2	0.441764	0.000132039	0.00109594	Bt.2407.1.S1_at
AW425901	Accession AW425901	-1.03562	0.000132941	0.00110243	Bt.21190.1.A1_at
PWP2	PWP2 periodic tryptophan protein homolog (yeast)	-0.343833	0.000133589	0.00110707	Bt.21538.1.S1_at
HMG20B	high-mobility group 20B	-0.376551	0.000133868	0.00110865	Bt.3301.1.S1_at
CALCOCO1	calcium binding and coiled-coil domain 1	-0.412928	0.00013495	0.00111686	Bt.28477.1.S1_at
CK956598	Accession CK956598	-0.249756	0.000135067	0.00111708	Bt.8521.1.A2_at
WBP5_Hsa	WW domain binding protein 5	-0.434597	0.000135763	0.00112209	Bt.1998.1.S1_at
LHPP	phospholysine phosphohistidine inorganic pyrophosphate phosphatase	0.610789	0.000136337	0.00112609	Bt.3399.1.S1_at
CK983283	Accession CK983283	-0.341103	0.000137932	0.00113852	Bt.29398.1.S1_at
RANBP6	RAN binding protein 6	-0.136053	0.000138768	0.00114465	Bt.20133.1.S1_at
RBX1	ring-box 1	-0.135768	0.000140393	0.00115729	Bt.7444.1.S1_at
MTHFD2	methylenetetrahydrofolate dehydrogenase (NADP+ dependent) 2, methenyltetrahydrofolate cyclohydrolase	0.768159	0.000140625	0.00115844	Bt.6685.1.S1_at
TRMT61B	tRNA methyltransferase 61 homolog B (S. cerevisiae)	-0.354733	0.000140897	0.00115867	Bt.14351.1.A1_at
PLK4	Polo-like kinase 4	-0.371811	0.000140933	0.00115867	Bt.29640.1.A1_at
UPF3A	UPF3 regulator of nonsense transcripts homolog A (yeast)	-0.382291	0.000140919	0.00115867	Bt.22713.1.S1_at
CK773833	Accession CK773833	1.29696	0.00014223	0.00116574	Bt.25812.1.A1_at
AV596521	Accession AV596521	-0.327336	0.000142032	0.00116574	Bt.26823.1.S1_at
RABL5	RAB, member RAS oncogene family-like 5	-0.352752	0.000142186	0.00116574	Bt.18626.1.A1_at
CDCA7L	cell division cycle associated 7-like	-0.503084	0.000142022	0.00116574	Bt.1404.1.S1_at
TM7SF3	transmembrane 7 superfamily member 3	0.419883	0.000142262	0.00116574	Bt.22720.2.S1_a_at
CCL8	chemokine (C-C motif) ligand 8	1.71421	0.000143016	0.00117115	Bt.154.1.S1_at
ELL3	elongation factor RNA polymerase II-like 3	0.378001	0.000144987	0.00118651	Bt.1565.1.S1_at
MTHFD2	Methylenetetrahydrofolate dehydrogenase (NADP+ dependent) 2, methenyltetrahydrofolate cyclohydrolase	0.606243	0.000145298	0.00118827	Bt.6685.2.A1_at
CK957799	Accession CK957799	0.437685	0.000146066	0.00119377	Bt.7082.1.S1_at
BE476389	Accession BE476389	-0.986829	0.000146328	0.00119512	Bt.24328.1.S1_at
FCER1G	Fc fragment of IgE, high affinity I, receptor for; gamma polypeptide	0.123953	0.00014708	0.00120047	Bt.8140.1.S1_at
SLC22A5	solute carrier family 22 (organic cation/carnitine transporter), member 5	-0.348909	0.000147184	0.00120054	Bt.22433.1.A1_at
H3F3A	H3 histone, family 3A	0.163676	0.000147326	0.00120091	Bt.5089.1.S3_at
CB427000	Accession CB427000	-0.877334	0.000147522	0.0012015	Bt.4959.1.A1_at
NTN4	netrin 4	-0.605334	0.000147591	0.0012015	Bt.26919.1.S1_at
DENND3	DENN/MADD domain containing 3	0.473152	0.000148098	0.00120484	Bt.29930.1.S1_at
NRM	nurim (nuclear envelope membrane protein)	-0.31295	0.000148864	0.00121028	Bt.8834.1.S1_at
ZNF554	Zinc finger protein 554	-0.444282	0.000149284	0.00121211	Bt.25782.1.S1_at
LOC614669	Similar to UPF0326 protein FAM152B	0.716427	0.000149202	0.00121211	Bt.20516.1.S1_at
ALDH18A1	aldehyde dehydrogenase 18 family, member A1	-0.394403	0.000149408	0.00121232	Bt.3277.1.S1_at
MFNG	MFNG O-fucosylpeptide 3-beta-N-acetylglucosaminyltransferase	-0.586015	0.000149579	0.00121292	Bt.13251.1.S1_at
BRI3	brain protein I3	0.2078	0.000150074	0.00121614	Bt.12436.1.S1_at
FAM83H_Hsa	family with sequence similarity 83, member H	-0.324225	0.000150925	0.00122224	Bt.25003.1.S1_at
CLEC2D	C-type lectin domain family 2, member D	0.793033	0.000151089	0.00122277	Bt.3052.1.S1_at
TMED6	transmembrane emp24 protein transport domain containing 6	-0.392105	0.000151332	0.00122394	Bt.628.1.S1_at
CB171490	Accession CB171490	-0.325696	0.000151617	0.00122545	Bt.3035.2.S1_at
GSTK1	glutathione S-transferase kappa 1	-0.350014	0.000153055	0.00123568	Bt.13751.2.S1_a_at
ICOS	inducible T-cell co-stimulator	0.66832	0.000153081	0.00123568	Bt.24712.1.S1_at
BIRC3	baculoviral IAP repeat-containing 3	0.40021	0.000153221	0.001236	Bt.9391.1.A1_at
CPOX	similar to coproporphyrinogen oxidase	0.475972	0.000154579	0.00124615	Bt.26709.1.S1_at
IFT122	Intraflagellar transport 122 homolog (Chlamydomonas)	-0.336273	0.000155945	0.00125635	Bt.8829.1.S1_a_at
BTF3L4	basic transcription factor 3-like 4	-0.189909	0.000156183	0.00125745	Bt.9579.1.S1_at
UNC50	unc-50 homolog (C. elegans)	-0.19621	0.000157931	0.00126988	Bt.15466.1.A1_at
RNFT1	ring finger protein, transmembrane 1	-0.302817	0.000157886	0.00126988	Bt.16125.2.S1_at
CB535549	Accession CB535549	0.724516	0.000158345	0.00127082	Bt.22573.1.A1_at
CK955168	Accession CK955168	-0.42074	0.000158355	0.00127082	Bt.24944.1.S1_at
TRIM37	tripartite motif-containing 37	-0.226261	0.000158328	0.00127082	Bt.24470.1.S1_a_at
HMHA1	histocompatibility (minor) HA-1	-0.399163	0.000158555	0.00127161	Bt.15736.1.S1_at
ARMC2	armadillo repeat containing 2	-0.492934	0.000159361	0.00127725	Bt.17354.1.A1_at
MTMR11	myotubularin related protein 11	-0.797824	0.000159668	0.00127888	Bt.16096.1.A1_at
B4GALT1	UDP-Gal:betaGlcNAc beta 1,4- galactosyltransferase, polypeptide 1	0.194718	0.000160657	0.00128598	Bt.5141.1.S2_at
MRPL24	mitochondrial ribosomal protein L24	-0.241769	0.00016114	0.00128902	Bt.21151.1.S1_at
NUDT9	nudix (nucleoside diphosphate linked moiety X)-type motif 9	-0.330318	0.000162016	0.00129519	Bt.23653.1.S1_at
CCDC136	coiled-coil domain containing 136	0.448251	0.000163787	0.00130851	Bt.22048.1.S1_a_at
SKIL	SKI-like oncogene	0.468388	0.000164081	0.00131001	Bt.21213.1.S1_at
CB441970	Accession CB441970	-0.13957	0.000164585	0.0013132	Bt.1289.1.S1_at
CK948130	Accession CK948130	0.260931	0.000164784	0.00131394	Bt.13834.1.S1_at
CK962425	Accession CK962425	-0.305418	0.000165228	0.00131664	Bt.9413.1.S1_at
FKBP2	FK506 binding protein 2, 13kDa	-0.347259	0.000165457	0.00131762	Bt.6680.1.S1_a_at
GOT2	glutamic-oxaloacetic transaminase 2, mitochondrial (aspartate aminotransferase 2)	-0.174324	0.000166029	0.00132077	Bt.1316.1.S2_at
CK972310	Accession CK972310	-0.287399	0.000166065	0.00132077	Bt.9798.1.S1_at
RASSF4	Ras association (RalGDS/AF-6) domain family member 4	0.755343	0.000166599	0.00132417	Bt.4509.2.S1_at
GTF2H1	general transcription factor IIH, polypeptide 1, 62kDa	0.248068	0.00016711	0.00132697	Bt.19585.1.S1_at
UIMC1	ubiquitin interaction motif containing 1	-0.909402	0.000167164	0.00132697	Bt.27924.1.S1_at
TMEM109	transmembrane protein 109	-0.24712	0.000167369	0.00132774	Bt.12653.1.S1_at
AW314566	Accession AW314566	-0.214179	0.000168107	0.00133275	Bt.765.1.S1_at
TSPYL2	TSPY-like 2	-0.722673	0.000168549	0.0013354	Bt.7429.1.S1_at
ATP2A2	ATPase, Ca++ transporting, cardiac muscle, slow twitch 2	-0.354583	0.000168839	0.001336	Bt.1059.2.S1_at
HCRTR1	hypocretin (orexin) receptor 1	-0.414249	0.000168745	0.001336	Bt.13029.1.S1_at
STAB1	Stabilin 1	-0.788286	0.000169837	0.00134304	Bt.21867.1.S1_at
PWP1	PWP1 homolog (S. cerevisiae)	-0.200345	0.000170338	0.00134615	Bt.12659.1.S1_at
LARP7	La ribonucleoprotein domain family, member 7	-0.155254	0.000170752	0.00134856	Bt.25379.1.A1_at
NCAPD2	non-SMC condensin I complex, subunit D2	-0.376874	0.000171114	0.00135056	Bt.2980.1.S1_at
BE683785	Accession BE683785	0.542025	0.000172427	0.00136006	Bt.5682.1.S1_at
STK17A	serine/threonine kinase 17a	0.48419	0.00017301	0.0013638	Bt.10214.1.S1_at
CK775480	Accession CK775480	-0.386847	0.000173558	0.00136725	Bt.20981.1.S1_at
GRAMD1C	GRAM domain containing 1C	0.76768	0.00017441	0.00137309	Bt.9185.1.A1_at
FYN	FYN oncogene related to SRC, FGR, YES	0.708266	0.000174567	0.00137346	Bt.2359.1.A1_at
CK776974	Accession CK776974	0.308845	0.00017583	0.00138182	Bt.20254.1.S1_at
BE486260	Accession BE486260	-0.407258	0.000175852	0.00138182	Bt.20124.1.S1_at
GLRX3	glutaredoxin 3	-0.164639	0.000178894	0.00140306	Bt.3543.1.S1_at
CXCL2	chemokine (C-X-C motif) ligand 2	1.11526	0.00017876	0.00140306	Bt.611.1.S2_at
G0S2	G0/G1switch 2	1.12352	0.000178863	0.00140306	Bt.4137.1.A1_at
Rpl3	ribosomal protein L3	-0.338196	0.000179821	0.00140913	Bt.3616.1.S1_at
POLR2E	polymerase (RNA) II (DNA directed) polypeptide E, 25kDa	-0.250686	0.000179894	0.00140913	Bt.4678.1.S1_at
PSMA5	proteasome (prosome, macropain) subunit, alpha type, 5	0.113904	0.000180116	0.00140998	Bt.886.1.S1_at
ABCA1	ATP-binding cassette, sub-family A (ABC1), member 1	0.419528	0.000180342	0.00141086	Bt.19423.2.S1_at
CK775447	Accession CK775447	0.297744	0.000180865	0.00141406	Bt.8718.1.S1_at
SPRYD4	SPRY domain containing 4	-0.242796	0.000181249	0.00141618	Bt.10990.1.S1_at
AF013074	Accession AF013074	-0.153166	0.000181391	0.0014164	Bt.23615.1.S1_at
CYP27A1	cytochrome P450, family 27, subfamily A, polypeptide 1	-0.28767	0.000181708	0.00141798	Bt.16001.1.S1_at
C29H11orf73	chromosome 11 open reading frame 73 ortholog	-0.197165	0.00018226	0.0014214	Bt.8351.1.S1_at
CK962357	Accession CK962357	0.316959	0.000182686	0.00142383	Bt.18039.1.S1_at
CLIC2	chloride intracellular channel 2	0.504188	0.000185224	0.00144271	Bt.14163.1.A1_at
C1orf83_Hsa	chromosome 1 open reading frame 83	0.311318	0.000185425	0.00144337	Bt.692.2.S1_at
JUP	Junction plakoglobin	0.499138	0.000186047	0.00144698	Bt.22141.1.S1_at
LOC782657	hypothetical protein LOC782657	-0.198028	0.000186122	0.00144698	Bt.18278.1.S1_at
AMBRA1	autophagy/beclin-1 regulator 1	0.257186	0.000186407	0.00144829	Bt.9856.1.S1_at
CB437649	Accession CB437649	0.814619	0.000186738	0.00144996	Bt.2129.2.S1_at
KLF10	Kruppel-like factor 10	-0.5542	0.000186973	0.00145088	Bt.9527.1.A1_at
CB424461	Accession CB424461	0.5571	0.000187109	0.00145103	Bt.20776.1.A1_at
TTC35	Tetratricopeptide repeat domain 35	-0.32273	0.000187893	0.0014562	Bt.28643.1.S1_at
NOS2	nitric oxide synthase 2, inducible	1.59736	0.000188263	0.00145725	Bt.8479.1.A1_at
FAM33A	family with sequence similarity 33, member A	-0.506108	0.000188246	0.00145725	Bt.7598.1.S1_at
CELSR3	similar to anchor protein	-0.353204	0.000189417	0.00146527	Bt.26652.1.S1_at
PON2	paraoxonase 2	-0.331642	0.000189823	0.0014675	Bt.23599.1.S1_at
MTMR10	myotubularin related protein 10	-0.104437	0.000190499	0.00147181	Bt.9801.1.S1_at
PSMD11	proteasome (prosome, macropain) 26S subunit, non-ATPase, 11	0.180545	0.000191223	0.00147649	Bt.2394.1.S1_at
AREGB	amphiregulin B	-1.12756	0.000192507	0.00148456	Bt.28934.1.S1_at
XPO4	exportin 4	0.24869	0.000192433	0.00148456	Bt.16854.1.S1_at
CDK2	Cyclin-dependent kinase 2	-0.377223	0.000193257	0.00148942	Bt.26516.1.S1_at
CK948831	Accession CK948831	0.529929	0.000195216	0.00150358	Bt.9037.1.S1_at
HCRTR1	hypocretin (orexin) receptor 1	-0.5467	0.000195401	0.00150408	Bt.13029.1.A1_at
HM13	histocompatibility (minor) 13	-0.147574	0.000195815	0.00150633	Bt.4175.1.S1_at
BI849281	Accession BI849281	-0.290817	0.000196668	0.00151196	Bt.22231.1.S1_at
KIAA1244_Hsa	KIAA1244	-0.421109	0.00019798	0.00152111	Bt.5898.1.S1_at
IL1F6	interleukin 1 family, member 6 (epsilon)	1.81419	0.000199274	0.00152957	Bt.15910.1.S1_at
CENP-A	CENP-A protein	-0.773985	0.000199327	0.00152957	Bt.21523.1.S1_at
NASP	Nuclear autoantigenic sperm protein (histone-binding)	-0.355745	0.000200802	0.00153994	Bt.18230.1.S1_a_at
PILRA	paired immunoglobin-like type 2 receptor alpha	-0.232818	0.000203301	0.00155622	Bt.3090.1.S1_at
BP103074	Accession BP103074	-0.448827	0.000203091	0.00155622	Bt.23620.1.A1_at
RPLP0	ribosomal protein, large, P0	-0.128938	0.000203249	0.00155622	Bt.3668.2.S1_x_at
CCR5	chemokine (C-C motif) receptor 5	0.79288	0.000203599	0.00155754	Bt.21331.2.S1_at
TBC1D20	TBC1 domain family, member 20	-0.160675	0.000203958	0.00155838	Bt.13795.1.S1_at
FAM129B_Hsa	family with sequence similarity 129, member B	-0.28244	0.00020389	0.00155838	Bt.3422.1.S1_at
RTN2	reticulon 2	-0.512212	0.000204965	0.00156491	Bt.20228.1.S1_at
BE685255	Accession BE685255	-0.278838	0.000205065	0.00156491	Bt.19833.1.S1_at
AV596149	Accession AV596149	-0.408997	0.000205903	0.00157034	Bt.742.1.S1_at
STT3B	STT3, subunit of the oligosaccharyltransferase complex, homolog B (S. cerevisiae)	-0.227986	0.000206439	0.00157347	Bt.27800.1.A1_at
BM361966	Accession BM361966	0.421807	0.000206684	0.00157437	Bt.9555.1.S1_at
MOSPD1	motile sperm domain containing 1	-0.30373	0.000207789	0.00158181	Bt.11808.1.S1_at
BI537129	Accession BI537129	0.436958	0.00020823	0.00158421	Bt.16347.1.S1_at
PIGH	phosphatidylinositol glycan anchor biosynthesis, class H	0.473202	0.000209256	0.00159103	Bt.16133.2.S1_at
B4GALT7	Xylosylprotein beta 1,4-galactosyltransferase, polypeptide 7 (galactosyltransferase I)	0.316209	0.000209669	0.00159321	Bt.8868.1.S1_at
NDUFB4	NADH dehydrogenase (ubiquinone) 1 beta subcomplex, 4, 15kDa	-0.246395	0.000209997	0.00159472	Bt.99.1.S1_at
TSR1	TSR1, 20S rRNA accumulation, homolog (S. cerevisiae)	-0.303514	0.000212663	0.00161398	Bt.25569.1.A1_at
SLC7A7	solute carrier family 7 (cationic amino acid transporter, y+ system), member 7	0.167133	0.000212842	0.00161435	Bt.6009.1.S1_at
CEBPA	CCAAT/enhancer binding protein (C/EBP), alpha	-0.398672	0.000213109	0.00161455	Bt.4332.1.S2_at
WWOX	WW domain containing oxidoreductase	-0.452706	0.000213127	0.00161455	Bt.9215.1.A1_at
CB431581	Accession CB431581	0.571061	0.000215264	0.00162974	Bt.14314.1.S1_at
BF040089	Accession BF040089	0.343752	0.000216854	0.00164078	Bt.25176.2.S1_at
CB530883	Accession CB530883	-0.278947	0.000218822	0.00165467	Bt.22101.1.A1_at
WDR36	WD repeat domain 36	-0.225759	0.000219534	0.00165904	Bt.26437.1.A1_at
CLIC4	chloride intracellular channel 4	0.567953	0.000220335	0.00166409	Bt.2563.1.S1_at
FAM105A_Hsa	family with sequence similarity 105, member A	-0.649019	0.000223096	0.00168391	Bt.14061.1.A1_at
TMC4	transmembrane channel-like 4	-0.3962	0.000223287	0.00168433	Bt.26558.1.S1_at
CB431710	Accession CB431710	-0.590464	0.000223882	0.0016878	Bt.16682.1.A1_at
ARL6	ADP-ribosylation factor-like 6	-0.42849	0.000225982	0.0017026	Bt.27912.1.A1_at
MYOZ1	myozenin 1	-0.351033	0.000228616	0.0017214	Bt.11199.1.S1_at
EIF2S3	eukaryotic translation initiation factor 2, subunit 3 gamma, 52kDa	-0.146823	0.000230324	0.00173321	Bt.21351.1.S1_a_at
TAPBPL	TAP binding protein-like	0.547883	0.000231917	0.00174414	Bt.7171.1.S1_at
CK970363	Accession CK970363	-0.20963	0.000232089	0.00174439	Bt.3157.1.S1_at
SOCS2	suppressor of cytokine signaling 2	1.04026	0.000232713	0.00174795	Bt.13273.1.S1_at
PRC1	protein regulator of cytokinesis 1	-0.932567	0.000232844	0.00174795	Bt.20428.2.S1_a_at
TCEAL1	transcription elongation factor A (SII)-like 1	0.333029	0.000233283	0.00175019	Bt.5635.1.S1_at
MAGOHB	mago-nashi homolog B (Drosophila)	-0.384208	0.000234387	0.00175741	Bt.22385.1.A1_at
CB166689	Accession CB166689	-0.252851	0.000236258	0.00177006	Bt.10038.1.S1_at
PRMT2	protein arginine methyltransferase 2	0.316759	0.000236359	0.00177006	Bt.12039.1.S1_at
TRAF3	TNF receptor-associated factor 3	0.458254	0.000237021	0.00177395	Bt.18290.1.A1_at
ACN9	ACN9 homolog (S. cerevisiae)	-0.379996	0.000237517	0.00177659	Bt.16149.1.A1_at
CB533071	Accession CB533071	-0.32	0.000238178	0.00178047	Bt.13867.1.S1_at
PLA2G12A	phospholipase A2, group XIIA	-0.253373	0.000238467	0.00178156	Bt.28112.1.S1_at
NUPR1	nuclear protein, transcriptional regulator, 1	0.513456	0.000240079	0.00179253	Bt.23597.1.S1_at
EBPL	Emopamil binding protein-like	-0.370164	0.000241246	0.00180015	Bt.2649.1.A1_at
ABHD1	abhydrolase domain containing 1	0.704764	0.000241403	0.00180025	Bt.22056.2.S1_a_at
EMP3	epithelial membrane protein 3	-0.469121	0.000242454	0.001807	Bt.12875.1.S1_at
BE663973	Accession BE663973	-0.290488	0.000242622	0.00180717	Bt.16515.1.S1_at
ZYX	zyxin	-0.416986	0.000243327	0.00181134	Bt.23348.1.S1_a_at
ITGAV	integrin, alpha V (vitronectin receptor, alpha polypeptide, antigen CD51)	0.98576	0.000243638	0.00181149	Bt.5273.1.S1_at
CK940692	Accession CK940692	0.629952	0.000243615	0.00181149	Bt.28802.1.A1_at
CK977813	Accession CK977813	-0.224126	0.000244418	0.00181619	Bt.15911.1.S1_at
CB453711	Accession CB453711	-0.300752	0.000245625	0.00182355	Bt.21067.1.S1_at
AAAS	achalasia, adrenocortical insufficiency, alacrimia (Allgrove, triple-A)	-0.397871	0.000245847	0.00182355	Bt.26687.1.S1_at
CK775819	Accession CK775819	1.03066	0.000245797	0.00182355	Bt.24673.1.A1_at
SIDT2	SID1 transmembrane family, member 2	0.526933	0.000246623	0.00182681	Bt.20099.1.S1_at
CK942526	Accession CK942526	0.505915	0.000246516	0.00182681	Bt.21963.1.S1_at
OTUD6B	OTU domain containing 6B	-0.114257	0.000246727	0.00182681	Bt.24603.1.S1_at
ORAI3	ORAI calcium release-activated calcium modulator 3	-0.223331	0.000247296	0.00182993	Bt.8792.1.S1_at
CD14	CD14 molecule	0.380274	0.00024807	0.00183417	Bt.4285.1.S1_at
EPC2	enhancer of polycomb homolog 2 (Drosophila)	0.28303	0.000248164	0.00183417	Bt.29459.1.A1_at
PIK3IP1	phosphoinositide-3-kinase interacting protein 1	-0.354622	0.000249085	0.00183988	Bt.20208.1.S1_at
ZNF618	similar to Zinc finger protein 618	0.468793	0.0002501	0.00184629	Bt.27155.1.A1_at
PPIF	Peptidylprolyl isomerase F (cyclophilin F)	-0.488074	0.000251675	0.00185461	Bt.9791.1.S1_at
RASA1	RAS p21 protein activator (GTPase activating protein) 1	-0.366759	0.00025159	0.00185461	Bt.177.1.S1_at
FAM46B	Family with sequence similarity 46, member B	-0.408746	0.000251523	0.00185461	Bt.6658.1.S1_at
BI535494	Accession BI535494	-1.11967	0.000251888	0.00185509	Bt.8633.1.A1_at
MBOAT1	membrane bound O-acyltransferase domain containing 1	0.462174	0.000252754	0.00186036	Bt.20276.2.A1_at
PPP1R7	protein phosphatase 1, regulatory (inhibitor) subunit 7	-0.262867	0.000254894	0.001875	Bt.1867.2.S1_at
GYPC	glycophorin C (Gerbich blood group)	1.03494	0.000255833	0.00187968	Bt.11221.1.S1_at
CB431961	Accession CB431961	-0.414285	0.000255736	0.00187968	Bt.11154.1.S1_at
PHF10	PHD finger protein 10	-0.307466	0.000256379	0.00188036	Bt.23564.1.A1_at
RRM2	ribonucleotide reductase M2 polypeptide	-1.2049	0.000256305	0.00188036	Bt.10648.1.S1_at
FAM127A	family with sequence similarity 127, member A	-0.201646	0.000256269	0.00188036	Bt.28615.1.S1_at
MR1	major histocompatibility complex, class I-related	0.204171	0.000258849	0.00189736	Bt.3829.2.S1_at
CK947001	Accession CK947001	-0.909155	0.000260992	0.00191194	Bt.28936.1.S1_at
CK779896	Accession CK779896	-0.382202	0.00026148	0.00191369	Bt.25020.1.A1_at
LOC536267	similar to kinase D-interacting substrate of 220 kDa	-0.234526	0.000261538	0.00191369	Bt.19360.1.A1_at
CB435176	Accession CB435176	0.444848	0.000262254	0.0019178	Bt.9733.1.S1_at
RPRD1A	Regulation of nuclear pre-mRNA domain containing 1A	-0.53363	0.000262498	0.00191845	Bt.6259.1.S1_at
TMEM140	transmembrane protein 140	0.961004	0.000262922	0.00192043	Bt.16326.1.S1_at
C22H3ORF63	Chromosome 3 open reading frame 63 ortholog	-0.3745	0.000263969	0.00192695	Bt.25054.2.S1_at
GBA	glucosidase, beta; acid (includes glucosylceramidase)	0.383271	0.00026436	0.00192866	Bt.5413.3.A1_a_at
C3orf54_Hsa	chromosome 3 open reading frame 54	0.474602	0.000265746	0.00193764	Bt.26995.2.S1_at
NMT1	N-myristoyltransferase 1	0.239477	0.000266439	0.00194156	Bt.250.1.S1_at
ARRB2	arrestin, beta 2	-0.795693	0.000266662	0.00194204	Bt.15976.1.S1_at
NUDT17	nudix (nucleoside diphosphate linked moiety X)-type motif 17	-0.567193	0.000267086	0.00194399	Bt.20008.2.S1_at
AW307701	Accession AW307701	0.38312	0.000267411	0.00194522	Bt.23566.2.S1_at
LOC509540	hypothetical LOC509540	-0.300565	0.000268455	0.00195167	Bt.6488.1.S1_at
CD48	CD48 molecule	0.290329	0.00026917	0.00195573	Bt.13293.1.S1_at
DNAH11	dynein, axonemal, heavy chain 11	-0.522864	0.000270206	0.00196211	Bt.1404.3.A1_at
CA923359	Accession CA923359	-0.596617	0.000271139	0.00196774	Bt.12438.1.S1_at
TFPI2	tissue factor pathway inhibitor 2	1.28377	0.000272029	0.00197189	Bt.2017.1.S1_at
NEDD9	neural precursor cell expressed, developmentally down-regulated 9	-0.729421	0.000271921	0.00197189	Bt.14239.1.A1_at
CDC23	cell division cycle 23 homolog (S. cerevisiae)	-0.333432	0.00027329	0.00197988	Bt.1176.1.A1_at
RAPGEF1	Rap guanine nucleotide exchange factor (GEF) 1	-0.316188	0.000273533	0.00198049	Bt.17592.1.S1_at
EMG1	EMG1 nucleolar protein homolog (S. cerevisiae)	-0.28439	0.000273887	0.0019819	Bt.26573.1.S1_at
GPC1	glypican 1	0.428013	0.000274341	0.00198403	Bt.26607.1.S1_at
CK816796	Accession CK816796	-0.293804	0.000274565	0.0019845	Bt.26456.1.A1_at
CK979570	Accession CK979570	0.378293	0.000277307	0.00200315	Bt.29598.1.A1_at
PTPMT1	protein tyrosine phosphatase, mitochondrial 1	-0.325627	0.000277596	0.00200407	Bt.26997.1.S1_at
SCARA5	scavenger receptor class A, member 5 (putative)	0.486315	0.000278072	0.00200635	Bt.12715.1.S1_at
CK962185	Accession CK962185	-0.137472	0.000278584	0.00200792	Bt.11468.1.S1_at
ZYX	zyxin	-0.373178	0.000278614	0.00200792	Bt.23348.2.S1_a_at
ATP5J	ATP synthase, H+ transporting, mitochondrial F0 complex, subunit F6	-0.15445	0.000279811	0.00201538	Bt.404.1.S1_at
TWISTNB	TWIST neighbor	0.393009	0.000283035	0.00203507	Bt.13392.1.S1_at
IARS2	isoleucyl-tRNA synthetase 2, mitochondrial	-0.12184	0.000282755	0.00203507	Bt.10437.1.S1_at
ETFA	electron-transfer-flavoprotein, alpha polypeptide	-0.480037	0.000282991	0.00203507	Bt.5350.1.S1_at
H3F3B	Similar to Histone H3.3B CG8989-PA	0.207839	0.000284497	0.0020444	Bt.28226.3.A1_s_at
CK776037	Accession CK776037	-0.206509	0.000284952	0.00204649	Bt.6640.1.S1_at
STARD3	StAR-related lipid transfer (START) domain containing 3	0.304604	0.000286622	0.00205729	Bt.4909.1.S1_at
KRT23	keratin 23 (histone deacetylase inducible)	0.545236	0.000288584	0.00207018	Bt.28329.2.A1_at
FAM82C	family with sequence similarity 82, member C	0.405432	0.00028897	0.00207176	Bt.22185.1.S1_at
HK1	hexokinase 1	-0.190981	0.000289648	0.00207422	Bt.4234.1.S1_at
DARS2	aspartyl-tRNA synthetase 2, mitochondrial	-0.340754	0.000289638	0.00207422	Bt.16135.1.A1_at
POLD4	polymerase (DNA-directed), delta 4	-0.364474	0.000289904	0.00207486	Bt.17284.1.S1_at
BTBD6	BTB (POZ) domain containing 6	-0.292006	0.000290558	0.00207835	Bt.3912.1.S1_at
SACS	spastic ataxia of Charlevoix-Saguenay (sacsin)	-0.378464	0.000291905	0.00208678	Bt.3817.1.A1_at
CB465021	Accession CB465021	-0.266591	0.000293563	0.00209743	Bt.21182.1.S1_at
CK943144	Accession CK943144	-0.227742	0.000295445	0.00210967	Bt.28273.1.A1_at
SNRNP25	small nuclear ribonucleoprotein 25kDa (U11/U12)	-0.339095	0.00029672	0.00211634	Bt.16815.1.S1_at
PHF6	PHD finger protein 6	0.306761	0.000296551	0.00211634	Bt.16585.1.A1_at
TBC1D20	TBC1 domain family, member 20	-0.154905	0.000297292	0.00211921	Bt.13795.2.S1_at
VPS4B	vacuolar protein sorting 4 homolog B (S. cerevisiae)	0.143945	0.000298028	0.00212323	Bt.7407.1.S1_at
CB427651	Accession CB427651	0.378357	0.000298763	0.00212725	Bt.22621.1.S1_at
PEX7	peroxisomal biogenesis factor 7	0.342059	0.000299226	0.00212811	Bt.28676.1.A1_at
TAF3	TAF3 RNA polymerase II, TATA box binding protein (TBP)-associated factor, 140kDa	0.225073	0.000299133	0.00212811	Bt.26911.1.A1_at
PIK3IP1	phosphoinositide-3-kinase interacting protein 1	-0.820683	0.000300215	0.00213271	Bt.20918.1.A1_at
ARF5	ADP-ribosylation factor 5	-0.129858	0.000300095	0.00213271	Bt.26666.1.S1_at
NECAP2	NECAP endocytosis associated 2	-0.185696	0.000301501	0.00214062	Bt.22212.1.S1_at
CB430756	Accession CB430756	0.522953	0.000302627	0.00214739	Bt.17544.1.A1_at
TRAPPC1	trafficking protein particle complex 1	-0.252436	0.000303417	0.00215177	Bt.22552.2.S1_at
CYP4V2	cytochrome P450, family 4, subfamily V, polypeptide 2	0.554462	0.000303728	0.00215275	Bt.16514.1.S1_at
CCL22	chemokine (C-C motif) ligand 22	1.26371	0.000304497	0.00215697	Bt.21088.1.S1_at
CB427688	Accession CB427688	0.842635	0.000306775	0.00217187	Bt.17195.1.A1_at
CB448717	Accession CB448717	-0.368763	0.000307095	0.0021729	Bt.18726.1.A1_at
HP	haptoglobin	1.62858	0.000307379	0.00217367	Bt.12553.1.S1_at
CLDN1	claudin 1	0.993947	0.000308766	0.00218224	Bt.24343.1.A1_at
PPA1	pyrophosphatase (inorganic) 1	0.522755	0.000309112	0.00218344	Bt.7870.1.S1_at
BCNT2	bucentaur-2	0.34108	0.000310421	0.00218896	Bt.27010.1.A1_at
ETS2	v-ets erythroblastosis virus E26 oncogene homolog 2 (avian)	0.830224	0.000310263	0.00218896	Bt.5774.1.S1_at
GTF2IRD1	GTF2I repeat domain containing 1	-0.478664	0.000310286	0.00218896	Bt.27359.1.S1_at
CK772599	Accession CK772599	-0.257066	0.0003125	0.00220237	Bt.12199.1.A1_at
PRPS1	phosphoribosyl pyrophosphate synthetase 1	-0.169491	0.000314825	0.0022175	Bt.3500.1.S1_at
NOL3	nucleolar protein 3 (apoptosis repressor with CARD domain)	0.374783	0.000317057	0.00222944	Bt.1185.1.A1_at
BAHCC1	BAH domain and coiled-coil containing 1	0.586596	0.000317023	0.00222944	Bt.6581.1.S1_at
CRTAP	Cartilage associated protein	-0.385923	0.000317008	0.00222944	Bt.10967.1.S1_at
CD33	CD33 molecule	1.53764	0.000318273	0.00223556	Bt.26763.1.A1_at
AHCYL1	adenosylhomocysteinase-like 1	-0.110925	0.000318287	0.00223556	Bt.25092.1.S1_at
WDFY2	WD repeat and FYVE domain containing 2	-0.622041	0.000320067	0.00224679	Bt.10101.2.S1_at
NCOA1	nuclear receptor coactivator 1	0.392862	0.000322026	0.00225926	Bt.27939.2.A1_a_at
ORC6L	origin recognition complex, subunit 6 like (yeast)	-0.324072	0.000322858	0.00226383	Bt.3068.1.S1_at
CK846216	Accession CK846216	-0.73096	0.000324071	0.00227106	Bt.27499.1.S1_at
SSLP-1	secreted seminal vesicle Ly-6 protein 1	0.593739	0.000324533	0.00227301	Bt.9985.1.S1_at
STK24	serine/threonine kinase 24 (STE20 homolog, yeast)	-0.330785	0.000325121	0.00227585	Bt.29914.1.S1_at
PTPLAD2	protein tyrosine phosphatase-like A domain containing 2	-0.604268	0.000325673	0.00227843	Bt.18083.1.S1_at
BI679804	Accession BI679804	-0.371416	0.000326629	0.00228383	Bt.12158.1.S1_at
PGRMC2	progesterone receptor membrane component 2	-0.226408	0.000327841	0.00229102	Bt.6721.1.S1_at
NDUFA4	NADH dehydrogenase (ubiquinone) 1 alpha subcomplex, 4, 9kDa	-0.225458	0.000328353	0.00229331	Bt.4819.1.S1_at
MAPKAPK3	mitogen-activated protein kinase-activated protein kinase 3	0.175519	0.000328873	0.00229436	Bt.8706.1.S1_at
RNASEH2B	ribonuclease H2, subunit B	0.231714	0.000328793	0.00229436	Bt.3744.1.S1_at
CB429902	Accession CB429902	0.369503	0.000329639	0.00229809	Bt.17443.1.A1_at
SYNGR2	synaptogyrin 2	0.218334	0.000329777	0.00229809	Bt.3410.1.S1_at
TM9SF4	transmembrane 9 superfamily protein member 4	-0.219501	0.000330401	0.00230115	Bt.11136.1.S1_at
PFKFB1	6-phosphofructo-2-kinase/fructose-2,6-biphosphatase 1	-0.235044	0.000330811	0.00230143	Bt.6382.1.S1_at
C1QBP	complement component 1, q subcomponent binding protein	-0.244653	0.000330782	0.00230143	Bt.16082.1.S1_at
ABCB1	ATP-binding cassette, sub-family B (MDR/TAP), member 1	-0.464373	0.000331425	0.00230441	Bt.15958.2.A1_a_at
TBC1D24	TBC1 domain family, member 24	-0.36157	0.000331778	0.00230558	Bt.3308.1.S1_at
BF076201	Accession BF076201	0.431889	0.000332108	0.00230659	Bt.26901.1.S1_at
LOC535064	similar to U2 small nuclear ribonucleoprotein auxiliary factor 35 kDa subunit-related protein 2 (U2(RNU2) small nuclear RNA auxiliary factor 1-like 2) (CCCH type zinc finger, RNA-binding motif and serine/arginine rich protein 2) (Renal carcinoma an	0.1973	0.00033242	0.00230682	Bt.21842.2.S1_at
HPSE	heparanase	1.04539	0.000332547	0.00230682	Bt.8127.1.S1_at
BP106791	Accession BP106791	-0.239185	0.000332699	0.00230682	Bt.21534.2.A1_at
C4orf43_Hsa	chromosome 4 open reading frame 43	0.386182	0.00033301	0.00230769	Bt.9492.1.S1_at
ORC4L	origin recognition complex, subunit 4-like (yeast)	0.237951	0.000333924	0.00231221	Bt.13189.2.S1_at
RPP30	ribonuclease P/MRP 30kDa subunit	-0.3445	0.000334034	0.00231221	Bt.26966.1.S1_at
NOS2	nitric oxide synthase 2, inducible	1.06541	0.000334457	0.00231386	Bt.23126.1.S1_at
CK960432	Accession CK960432	-0.320405	0.000335083	0.0023169	Bt.18213.1.S1_at
LLGL1	lethal giant larvae homolog 1 (Drosophila)	0.125477	0.000335732	0.00231881	Bt.2144.2.S1_a_at
CB458859	Accession CB458859	-0.470627	0.000335663	0.00231881	Bt.19229.1.A1_at
LOC505941	similar to KIAA1398 protein	0.371397	0.000335931	0.00231889	Bt.24973.1.A1_at
GPSM3	G-protein signaling modulator 3 (AGS3-like, C. elegans)	0.297582	0.000337209	0.00232643	Bt.6557.1.S1_at
PQLC1	PQ loop repeat containing 1	0.482003	0.00033778	0.00232907	Bt.9575.1.S1_at
DPP8	dipeptidyl-peptidase 8	-0.335375	0.000338071	0.00232955	Bt.13766.2.S1_at
S100G	S100 calcium binding protein G	1.02456	0.000338306	0.00232955	Bt.390.1.S1_at
AIDA	Axin interactor, dorsalization associated	0.199112	0.00033841	0.00232955	Bt.5053.1.A1_at
NLRX1	NLR family member X1	-0.402068	0.00034027	0.00234105	Bt.6182.2.S1_at
CIZ1	CDKN1A interacting zinc finger protein 1	-0.354062	0.000340709	0.00234278	Bt.1324.1.S1_at
LZIC	leucine zipper and CTNNBIP1 domain containing	0.253291	0.000341565	0.00234737	Bt.22005.1.S1_at
SIRT5	sirtuin (silent mating type information regulation 2 homolog) 5 (S. cerevisiae)	0.291351	0.000342827	0.00235473	Bt.4862.1.S1_at
MCF2L	MCF.2 cell line derived transforming sequence-like	1.32374	0.00034321	0.00235606	Bt.9648.1.S1_at
FECH	ferrochelatase	-0.434252	0.000343483	0.00235664	Bt.15832.1.A1_at
APEX1	APEX nuclease (multifunctional DNA repair enzyme) 1	-0.255459	0.000344259	0.00236066	Bt.1302.1.S1_at
PLSCR1	phospholipid scramblase 1	0.373789	0.000345247	0.00236613	Bt.10152.1.A1_at
SDS	serine dehydratase	1.05161	0.000346342	0.00237192	Bt.5878.2.S1_at
GPR116	G protein-coupled receptor 116	-0.443881	0.000346473	0.00237192	Bt.14566.1.A1_at
ATP2A2	ATPase, Ca++ transporting, cardiac muscle, slow twitch 2	-0.391571	0.000347301	0.00237628	Bt.1059.3.S1_a_at
CB538971	Accession CB538971	-0.364228	0.000348117	0.00238055	Bt.1785.2.A1_at
EFHC1	EF-hand domain (C-terminal) containing 1	-0.993471	0.000349018	0.00238541	Bt.4111.1.A1_at
MIA	melanoma inhibitory activity	-0.644353	0.000349499	0.00238738	Bt.4267.1.S1_at
TIPIN	TIMELESS interacting protein	-0.171812	0.00034985	0.00238846	Bt.3155.1.S1_at
CK847964	Accession CK847964	-0.319643	0.000352228	0.00240338	Bt.17073.1.S1_at
CK968180	Accession CK968180	0.586095	0.00035539	0.0024223	Bt.20318.2.S1_at
RFC4	replication factor C (activator 1) 4, 37kDa	-0.442456	0.000355382	0.0024223	Bt.13925.1.S1_at
RBM26	RNA binding motif protein 26	0.222247	0.000355626	0.00242258	Bt.19634.1.A1_at
CK943621	Accession CK943621	-0.352524	0.000356198	0.00242515	Bt.13308.1.S1_at
KRT10	keratin 10 (epidermolytic hyperkeratosis; keratosis palmaris et plantaris)	-0.341487	0.000356664	0.002427	Bt.8.1.S1_at
MAGOHB	mago-nashi homolog B (Drosophila)	-0.347786	0.000357871	0.00243269	Bt.22385.2.S1_a_at
CB446480	Accession CB446480	-0.620308	0.000357892	0.00243269	Bt.17821.3.A1_at
CK955300	Accession CK955300	-0.383131	0.000358517	0.00243428	Bt.29104.1.A1_at
BE668752	Accession BE668752	-0.956415	0.000358478	0.00243428	Bt.6312.1.S1_at
TGFBR3	Transforming growth factor, beta receptor III	-0.920291	0.000359854	0.00244202	Bt.5054.3.S1_at
EIF2C2	eukaryotic translation initiation factor 2C, 2	0.425591	0.000362306	0.00245696	Bt.21912.1.S1_at
HSPA2	heat shock 70kDa protein 2	0.448337	0.00036245	0.00245696	Bt.19759.1.S1_at
DOLK	dolichol kinase	-0.261874	0.000362878	0.00245852	Bt.8925.1.S1_at
CLEC2D	C-type lectin domain family 2, member D	0.756863	0.000363162	0.0024591	Bt.24069.1.A1_at
LOC515578	similar to C-terminal binding protein 1	-0.416708	0.000364562	0.00246724	Bt.28400.1.S1_at
FADD	Fas (TNFRSF6)-associated via death domain	0.566078	0.000365475	0.00247207	Bt.3682.1.S1_at
TRIM35	tripartite motif-containing 35	0.203054	0.000367527	0.0024846	Bt.29934.2.S1_a_at
ALDH3B1	aldehyde dehydrogenase 3 family, member B1	-0.376087	0.000368791	0.0024918	Bt.21822.1.S1_at
CK727467	Accession CK727467	0.584376	0.000370002	0.00249528	Bt.25288.1.A1_at
MTHFD2	methylenetetrahydrofolate dehydrogenase (NADP+ dependent) 2, methenyltetrahydrofolate cyclohydrolase	0.848133	0.000369743	0.00249528	Bt.20862.1.A1_at
DHDH	dihydrodiol dehydrogenase (dimeric)	-0.606551	0.000370109	0.00249528	Bt.22630.1.S1_at
MBTD1	mbt domain containing 1	-1.14433	0.000370012	0.00249528	Bt.27954.1.A1_at
VNN1	vanin 1	-0.920333	0.000370648	0.00249756	Bt.28243.1.S1_a_at
NOL9	Nucleolar protein 9	-0.203085	0.00037161	0.00250268	Bt.12596.1.S1_at
MGAT4B	mannosyl (alpha-1,3-)-glycoprotein beta-1,4-N-acetylglucosaminyltransferase, isozyme B	0.310205	0.000372616	0.0025081	Bt.9192.1.A1_at
CK959706	Accession CK959706	-0.149766	0.000373055	0.0025097	Bt.60.2.A1_at
SYS1	SYS1 Golgi-localized integral membrane protein homolog (S. cerevisiae)	0.332346	0.000374788	0.00252	Bt.1985.1.S1_at
HLCS	holocarboxylase synthetase (biotin-(proprionyl-Coenzyme A-carboxylase (ATP-hydrolysing)) ligase)	-0.769918	0.000375522	0.00252357	Bt.1952.1.S1_a_at
UPB1	Ureidopropionase, beta	0.654439	0.000378235	0.00254042	Bt.19006.2.A1_at
CK849639	Accession CK849639	0.697153	0.000378783	0.00254273	Bt.4509.1.S1_at
CB460199	Accession CB460199	-0.289667	0.000380502	0.00255289	Bt.3722.1.S1_at
TM4SF18	transmembrane 4 L six family member 18	-1.00439	0.000383033	0.00256849	Bt.16821.1.S1_at
ANGPT4	angiopoietin 4	-1.18194	0.000383563	0.00257066	Bt.29197.1.S1_a_at
SERP1	stress-associated endoplasmic reticulum protein 1	0.219729	0.000384531	0.00257576	Bt.9269.1.S1_at
CB426702	Accession CB426702	1.14334	0.000385201	0.00257886	Bt.17136.1.A1_at
BM105999	Accession BM105999	0.442868	0.000385917	0.00258226	Bt.14032.1.S1_at
C1H3ORF34	chromosome 3 open reading frame 34 ortholog	-0.284272	0.000390597	0.00261217	Bt.26522.2.S1_at
ACTN1	actinin, alpha 1	0.7476	0.000391748	0.00261846	Bt.17794.2.A1_at
PRKAR1A	Protein kinase, cAMP-dependent, regulatory, type I, alpha (tissue specific extinguisher 1)	-0.15045	0.000393612	0.0026281	Bt.10903.1.S1_at
LOC100139857	similar to ryanodine receptor	-0.69601	0.000393583	0.0026281	Bt.1333.1.S1_at
TUT1	terminal uridylyl transferase 1, U6 snRNA-specific	0.293606	0.000394099	0.00262993	Bt.21690.1.S1_at
CK957230	Accession CK957230	-0.549154	0.000395431	0.00263741	Bt.29138.1.S1_at
SP140	SP140 nuclear body protein	0.275976	0.000395783	0.00263834	Bt.27830.1.A1_at
CLIC2	chloride intracellular channel 2	0.538555	0.000396412	0.00263971	Bt.14163.2.S1_at
DDEFL1	Development and differentiation enhancing factor-like 1	0.83461	0.000396366	0.00263971	Bt.26930.1.S1_at
CIZ1	CDKN1A interacting zinc finger protein 1	-0.293646	0.000397022	0.00264235	Bt.1324.3.S1_at
JARID2	Jumonji, AT rich interactive domain 2	-0.299196	0.000397642	0.00264506	Bt.7008.1.S1_at
SERF2	Small EDRK-rich factor 2	-0.231619	0.000398321	0.00264814	Bt.15867.2.S1_at
RPS21	ribosomal protein S21	-0.273728	0.000398536	0.00264814	Bt.12469.1.S1_at
ADD3	adducin 3 (gamma)	0.442827	0.000398744	0.00264814	Bt.20897.1.A1_at
CCL5	chemokine (C-C motif) ligand 5	1.31839	0.000402053	0.0026687	Bt.552.1.S1_at
PARP14	poly (ADP-ribose) polymerase family, member 14	0.537269	0.000402637	0.00267115	Bt.14676.1.S1_at
BE757851	Accession BE757851	-0.437592	0.000404269	0.00268054	Bt.20775.1.S1_at
PCYOX1L	prenylcysteine oxidase 1 like	-0.3923	0.000404675	0.00268181	Bt.26903.1.A1_at
SACS	spastic ataxia of Charlevoix-Saguenay (sacsin)	-0.330319	0.000405468	0.00268563	Bt.3428.1.A1_s_at
TMEM45A	transmembrane protein 45A	-0.79498	0.000406689	0.00269229	Bt.2159.1.S1_at
COMT	catechol-O-methyltransferase	-0.279827	0.000408958	0.00270587	Bt.8578.1.S1_at
LANCL1	LanC lantibiotic synthetase component C-like 1 (bacterial)	-0.259633	0.000411591	0.00272184	Bt.15878.1.S1_at
TUBB2A	tubulin, beta 2A	-0.296241	0.000411836	0.00272201	Bt.5445.2.A1_at
DHDPSL	dihydrodipicolinate synthase-like, mitochondrial	-0.469936	0.000413241	0.00272985	Bt.16832.1.A1_at
CREBL2	cAMP responsive element binding protein-like 2	0.221069	0.000414526	0.00273689	Bt.27857.1.S1_at
CK965238	Accession CK965238	-0.139575	0.00041643	0.00274799	Bt.21078.2.S1_at
UTP11L	UTP11-like, U3 small nucleolar ribonucleoprotein, (yeast)	-0.220969	0.000417716	0.00275435	Bt.13945.1.S1_at
PASK	PAS domain containing serine/threonine kinase	-0.44204	0.000417835	0.00275435	Bt.28603.1.A1_at
GRK5	G protein-coupled receptor kinase 5	-0.630748	0.000418772	0.00275906	Bt.4263.1.S1_at
SLC20A2	solute carrier family 20 (phosphate transporter), member 2	-0.672822	0.00042009	0.00276628	Bt.21424.1.A1_at
FAM82B	family with sequence similarity 82, member B	-0.167194	0.000421276	0.00277262	Bt.13819.2.A1_a_at
CB460119	Accession CB460119	-0.373957	0.000421507	0.00277267	Bt.19386.1.A1_at
CK974343	Accession CK974343	-0.884939	0.000421924	0.00277395	Bt.29925.1.S1_at
EIF2C4	eukaryotic translation initiation factor 2C, 4	-0.261033	0.000423627	0.00278074	Bt.10153.1.S1_at
NOS2	nitric oxide synthase 2, inducible	0.732899	0.00042342	0.00278074	Bt.23126.2.A1_at
CB461013	Accession CB461013	0.198884	0.000423611	0.00278074	Bt.12164.1.S1_at
CK957681	Accession CK957681	0.384491	0.00042513	0.00278884	Bt.28164.1.A1_at
BF042630	Accession BF042630	-0.985191	0.000425309	0.00278884	Bt.24344.1.S1_at
ASL	argininosuccinate lyase	-0.444317	0.000427484	0.00280162	Bt.10013.1.S1_at
GAB1	GRB2-associated binding protein 1	0.350113	0.00042886	0.00280916	Bt.27091.2.S1_at
PDCD2L	programmed cell death 2-like	-0.232456	0.000430689	0.00281965	Bt.13950.1.A1_at
JARID2	Jumonji, AT rich interactive domain 2	-0.355301	0.000432521	0.00283016	Bt.24555.1.S1_at
TINP1	TGF beta-inducible nuclear protein 1 (L-name related LNR42)	-0.198261	0.000433853	0.00283738	Bt.20932.1.S1_at
HADH	hydroxyacyl-Coenzyme A dehydrogenase	-0.311957	0.000436968	0.00285625	Bt.23607.1.S1_at
SPAG5	sperm associated antigen 5	-0.880181	0.000439384	0.00287054	Bt.11587.3.A1_a_at
SPRY2	sprouty homolog 2 (Drosophila)	-0.767423	0.000439729	0.00287128	Bt.28178.1.A1_at
FAM173A_Hsa	family with sequence similarity 173, member A	-0.32485	0.000441595	0.00288195	Bt.6001.1.S1_s_at
LOC535064	similar to U2 small nuclear ribonucleoprotein auxiliary factor 35 kDa subunit-related protein 2 (U2(RNU2) small nuclear RNA auxiliary factor 1-like 2) (CCCH type zinc finger, RNA-binding motif and serine/arginine rich protein 2) (Renal carcinoma an	0.248049	0.000443607	0.00289356	Bt.21842.1.A1_at
FHL3	four and a half LIM domains 3	-0.516874	0.000444552	0.00289669	Bt.6154.1.S1_at
AKR1A1	aldo-keto reductase family 1, member A1 (aldehyde reductase)	0.248375	0.000444405	0.00289669	Bt.4449.1.S1_at
FBXL14	F-box and leucine-rich repeat protein 14	0.325382	0.000448469	0.00292068	Bt.12202.1.A1_at
FAM46B	family with sequence similarity 46, member B	-0.426314	0.000449742	0.00292744	Bt.6658.2.A1_at
GOT2	glutamic-oxaloacetic transaminase 2, mitochondrial (aspartate aminotransferase 2)	-0.172709	0.000450291	0.00292942	Bt.1316.1.S1_at
ABCA1	ATP-binding cassette, sub-family A (ABC1), member 1	0.346772	0.000450517	0.00292942	Bt.19423.1.S1_at
POLS	polymerase (DNA directed) sigma	0.309356	0.000453792	0.00294857	Bt.5902.1.A1_at
TYMS	thymidylate synthetase	-0.508633	0.000453936	0.00294857	Bt.12576.3.S1_a_at
GPSM2	G-protein signaling modulator 2 (AGS3-like, C. elegans)	-0.308995	0.000454561	0.00295109	Bt.2150.1.S1_at
KIAA0232_Hsa	KIAA0232	0.3089	0.000457137	0.00296626	Bt.11593.1.S1_at
MPEG1	macrophage expressed 1	0.211549	0.000457531	0.00296727	Bt.24238.1.A1_at
GOLGB1	golgin B1, golgi integral membrane protein	0.265949	0.000457934	0.00296801	Bt.27411.1.S1_at
CK946213	Accession CK946213	-0.258818	0.000458361	0.00296801	Bt.28916.1.A1_at
CB536254	Accession CB536254	0.564231	0.000458164	0.00296801	Bt.19897.1.A1_at
PLTP	phospholipid transfer protein	1.01165	0.000458701	0.00296867	Bt.8568.1.S1_at
GNAS	GNAS complex locus	-0.216412	0.000459482	0.00297218	Bt.5106.1.S1_a_at
CB433632	Accession CB433632	-0.582509	0.000462346	0.00298915	Bt.20534.1.S1_at
SNRPG	small nuclear ribonucleoprotein polypeptide G	-0.106842	0.000464082	0.00299882	Bt.9750.2.S1_a_at
LPCAT3	lysophosphatidylcholine acyltransferase 3	-0.246086	0.000465297	0.00300304	Bt.27204.1.S1_at
CYP4V2	cytochrome P450, family 4, subfamily V, polypeptide 2	0.400665	0.000465099	0.00300304	Bt.13224.1.A1_at
SLC6A9	solute carrier family 6 (neurotransmitter transporter, glycine), member 9	0.511387	0.000465461	0.00300304	Bt.4855.1.S1_a_at
CB534201	Accession CB534201	0.465019	0.000466848	0.00301043	Bt.19784.1.A1_at
SERPINB8	serpin peptidase inhibitor, clade B (ovalbumin), member 8	-0.817664	0.000467447	0.00301273	Bt.20432.1.S1_at
CK974459	Accession CK974459	-0.38789	0.000468516	0.00301806	Bt.28181.1.S1_at
SPNS1	spinster homolog 1 (Drosophila)	0.330366	0.000469436	0.00302242	Bt.5789.1.S1_at
MBD1	Methyl-CpG binding domain protein 1	0.257218	0.000470537	0.00302794	Bt.3221.1.A1_at
AGXT2L2	Alanine-glyoxylate aminotransferase 2-like 2	-0.280875	0.000471213	0.00303072	Bt.6492.1.S1_at
CB464126	Accession CB464126	-0.372481	0.000472257	0.00303587	Bt.20875.1.A1_at
TFB2M	transcription factor B2, mitochondrial	-0.25574	0.00047302	0.0030392	Bt.19676.2.S1_a_at
CLN3	ceroid-lipofuscinosis, neuronal 3	0.337237	0.000473286	0.00303934	Bt.11228.3.S1_a_at
P2RY13	purinergic receptor P2Y, G-protein coupled, 13	1.06065	0.00047356	0.00303953	Bt.19405.1.A1_at
MRPS17	mitochondrial ribosomal protein S17	-0.226413	0.000473931	0.00304034	Bt.6390.1.S1_at
VAPB	VAMP (vesicle-associated membrane protein)-associated protein B and C	-0.275001	0.00047422	0.00304063	Bt.15679.1.S1_at
CB437767	Accession CB437767	-0.565855	0.000474981	0.00304394	Bt.17982.2.A1_at
BZW2	basic leucine zipper and W2 domains 2	-0.301938	0.000477205	0.00305662	Bt.5495.1.S1_at
MT3	metallothionein 3	0.624472	0.000477715	0.00305831	Bt.16213.1.S1_at
ECE1	endothelin converting enzyme 1	0.722162	0.00047958	0.00306867	Bt.4378.2.S1_a_at
DNM2	dynamin 2	-0.229697	0.000480936	0.00307577	Bt.8826.1.S1_at
BM031715	Accession BM031715	-0.237807	0.00048142	0.00307728	Bt.8962.2.S1_a_at
PRKACB	protein kinase, cAMP-dependent, catalytic, beta	0.275249	0.000482176	0.00308053	Bt.391.2.S1_at
MRPL55	mitochondrial ribosomal protein L55	-0.276292	0.000486214	0.00310314	Bt.4652.1.S1_at
SESN1	Sestrin 1	-0.775255	0.000486206	0.00310314	Bt.16568.2.A1_at
GAMT	guanidinoacetate N-methyltransferase	-0.421097	0.000487112	0.00310508	Bt.13865.1.A1_at
BM105437	Accession BM105437	0.528559	0.000487267	0.00310508	Bt.19267.2.S1_at
BCAS4	breast carcinoma amplified sequence 4	-0.30913	0.000487134	0.00310508	Bt.9411.1.S1_at
HTRA1	HtrA serine peptidase 1	-0.150127	0.00049264	0.00313771	Bt.1613.1.S1_at
SNTB2	syntrophin, beta 2 (dystrophin-associated protein A1, 59kDa, basic component 2)	0.286685	0.000493596	0.00314219	Bt.13371.1.S1_at
CB451503	Accession CB451503	-0.404176	0.000494883	0.00314717	Bt.14156.2.A1_at
CF930841	Accession CF930841	-0.402654	0.000494884	0.00314717	Bt.12963.1.A1_at
F11R	F11 receptor	0.434511	0.000495435	0.00314876	Bt.4768.1.S2_at
NCAPD3	Non-SMC condensin II complex, subunit D3	-0.261219	0.000495641	0.00314876	Bt.9997.1.S1_at
SPOCK2	sparc/osteonectin, cwcv and kazal-like domains proteoglycan (testican) 2	-0.731052	0.000498417	0.00316478	Bt.2520.1.S1_at
RAD51AP1	RAD51 associated protein 1	-0.818443	0.000499715	0.0031714	Bt.29005.1.A1_at
TPI1	triosephosphate isomerase 1	-0.270198	0.00050264	0.00318834	Bt.3487.1.S1_at
LACTB2	Lactamase, beta 2	-0.225913	0.000503558	0.00319254	Bt.14129.1.S1_at
SENP8_Hsa	SUMO/sentrin specific peptidase family member 8	0.330368	0.000504403	0.00319464	Bt.7446.1.S1_at
PDHB	pyruvate dehydrogenase (lipoamide) beta	-0.229086	0.000504396	0.00319464	Bt.2973.2.S1_a_at
CK964230	Accession CK964230	-0.223981	0.000505434	0.0031988	Bt.20413.1.S1_at
LZTR1	leucine-zipper-like transcription regulator 1	-0.117123	0.000505575	0.0031988	Bt.10241.1.S1_at
LSM3	LSM3 homolog, U6 small nuclear RNA associated (S. cerevisiae)	-0.226647	0.000506101	0.00320051	Bt.3576.1.S1_at
RPL19	ribosomal protein L19	-0.114549	0.000506925	0.00320408	Bt.23191.1.S1_at
CK952849	Accession CK952849	-0.0859325	0.00050787	0.00320843	Bt.5466.2.S1_a_at
UHRF1	ubiquitin-like with PHD and ring finger domains 1	-1.05443	0.000508599	0.0032114	Bt.28379.1.S1_at
LOC100140797	similar to Uncharacterized protein C18orf8 (Colon cancer-associated protein Mic1) (Mic-1)	0.528081	0.000509894	0.00321794	Bt.23046.1.A1_at
LOC508666	Similar to C-C motif chemokine 23 precursor (Small-inducible cytokine A23) (Macrophage inflammatory protein 3) (MIP-3) (Myeloid progenitor inhibitory factor 1) (MPIF-1) (CK-beta-8) (CKB-8)	-0.815231	0.00051044	0.00321976	Bt.643.1.S1_at
VPS37C	vacuolar protein sorting 37 homolog C (S. cerevisiae)	0.338655	0.000510798	0.00322038	Bt.9228.1.A1_at
IGIP	IgA regulatory protein	-0.391285	0.000511641	0.00322108	Bt.5560.1.S1_at
FGR	Gardner-Rasheed feline sarcoma viral (v-fgr) oncogene homolog	0.490641	0.000511322	0.00322108	Bt.15822.1.S1_at
RAB26	RAB26, member RAS oncogene family	-0.342177	0.000511686	0.00322108	Bt.9406.1.S1_at
NFKBIB	nuclear factor of kappa light polypeptide gene enhancer in B-cells inhibitor, beta	0.592494	0.000516137	0.00324746	Bt.20178.1.S1_at
PDE4B	phosphodiesterase 4B, cAMP-specific (phosphodiesterase E4 dunce homolog, Drosophila)	1.2277	0.000516865	0.00325039	Bt.20286.1.S1_at
CK957216	Accession CK957216	-0.41721	0.000517224	0.00325101	Bt.28266.1.A1_at
Gatsl2_Mmu	GATS protein-like 2	-0.266873	0.000518675	0.00325849	Bt.26470.2.S1_at
PIK3R5	phosphoinositide-3-kinase, regulatory subunit 5	0.781323	0.000519881	0.00326428	Bt.24675.1.S1_at
SLC18A1	solute carrier family 18 (vesicular monoamine), member 1	-0.0751409	0.000520122	0.00326428	Bt.22842.2.S1_at
CK773824	Accession CK773824	0.196376	0.000520883	0.00326701	Bt.25019.1.S1_at
GJB2	gap junction protein, beta 2, 26kDa	0.552234	0.000521083	0.00326701	Bt.29716.1.A1_at
GBA	Glucosidase, beta; acid (includes glucosylceramidase)	0.361894	0.000521836	0.00327008	Bt.5413.1.S1_at
IL17D	interleukin 17D	-0.261784	0.000522265	0.003271	Bt.20223.2.S1_at
NFE2L1	nuclear factor (erythroid-derived 2)-like 1	0.143237	0.000522508	0.003271	Bt.12885.2.S1_at
PSEN1	presenilin 1	0.194413	0.000528803	0.00330874	Bt.4948.1.S1_at
FAM63A_Hsa	family with sequence similarity 63, member A	-0.416178	0.000530549	0.003318	Bt.1373.1.A1_at
RPL36	ribosomal protein L36	-0.205082	0.00053164	0.00332315	Bt.14228.1.S1_at
BTG1	B-cell translocation gene 1, anti-proliferative	0.153043	0.000532975	0.00332949	Bt.4725.1.S1_at
WDR17	WD repeat domain 17	-0.332645	0.000533189	0.00332949	Bt.10781.1.S1_at
LOC506746	similar to thyroid hormone receptor interactor 13	-0.517581	0.000536244	0.00334688	Bt.26855.1.S1_at
NCAPG2	non-SMC condensin II complex, subunit G2	-0.623175	0.000536618	0.00334754	Bt.13954.1.S1_at
TBC1D1	TBC1 (tre-2/USP6, BUB2, cdc16) domain family, member 1	-0.413033	0.000537113	0.00334894	Bt.4932.1.S1_at
WNK1	WNK lysine deficient protein kinase 1	-0.285801	0.000537461	0.00334944	Bt.5013.2.A1_at
OIP5	Opa interacting protein 5	-0.78813	0.000542826	0.00338118	Bt.28826.1.A1_at
CK952606	Accession CK952606	-1.00304	0.00054575	0.00339769	Bt.29053.1.A1_at
[truncated: 676 more rows]
